# Supplementary material for: Gut microbiota-derived butyrate selectively interferes with growth of carbapenem-resistant Escherichia coli based on their resistance mechanism
Source: Gut Microbes. 2024 Sep 18;16(1):2397058. doi: 10.1080/19490976.2024.2397058 (PMC11529417; doi:10.1080/19490976.2024.2397058)
Supplement: Supplemental Material [file KGMI_A_2397058_SM0848.zip]

Archive with 2 entries (2 files):
- Supplementary files 2.docx
- TableS4.xlsx
