# Supplementary material for: Gut microbiota-derived butyrate selectively interferes with growth of carbapenem-resistant Escherichia coli based on their resistance mechanism
Source: Gut Microbes. 2024 Sep 18;16(1):2397058. doi: 10.1080/19490976.2024.2397058 (PMC11529417; doi:10.1080/19490976.2024.2397058)
Supplement: Supplemental Material [file KGMI_A_2397058_SM0848.zip › TableS4.xlsx]

## Sheet: Table_S4
Table S4
A. Differentially expressed genes between POR and CARB in steady state.
B. Differentially expressed genes of CARB in response to butyrate. X_1 (steady state); X_2 and X_3 refer to sampling points R2 and R3, respectively. Roman numbers (I, II) refer to replicates.
C. Differentially expressed genes of POR in response to butyrate. X_1 (steady state); X_2 and X_3 refer to sampling points R2 and R3, respectively. Roman numbers (I, II) refer to replicates.
D. Differentially expressed genes between wt and ko in steady state.
E. Differentially expressed genes of wt in response to butyrate. X_1 (steady state); X_2 and X_3 refer to sampling points R2 and R3, respectively. Roman numbers (I, II) refer to replicates.
F. Differentially expressed genes of ko in response to butyrate. X_1 (steady state); X_2 and X_3 refer to sampling points R2 and R3, respectively. Roman numbers (I, II) refer to replicates.

## Sheet: A
Table S4A. Differentially expressed genes between POR and CARB in steady state.
X.ID	name	EC16I_1_TPM	EC16II_1_TPM	EC35I_1_TPM	EC35II_1_TPM	EC40I_1_TPM	EC40II_1_TPM	EC67I_1_TPM	EC67II_1_TPM	EC80I_1_TPM	EC80II_1_TPM	EC102I_1_TPM	EC102II_1_TPM	log2FoldChange	padj
2687	Probable glutamate/gamma-aminobutyrate antiporter	4018.57	3732.79	4032.68	3361.59	2472.82	1917.37	59.9891	38.7269	150.145	159.269	25.3707	45.1779	-5.25479	7.59008e-36
307	Starvation lipoprotein Slp	2215.34	2684.49	1095.45	1087.69	1124.63	1398.48	51.5203	47.0584	105.44	121.648	34.0708	56.3804	-4.52515	2.63199e-54
295	Chaperone HdeB	7476.03	8162.29	4669.87	5535.58	3787.82	4829.26	350.031	190.799	349.122	283.383	111.27	188.14	-4.45247	1.52884e-57
3158	Flagellar basal-body rod protein FlgC	182.131	25.6584	2.15977	0.867938	1.48759	1.85458	2.1386	2.02587	0.462021	1.16194	1.028	1.66849	-4.41852	0.000749347
3159	Flagellar basal-body rod protein FlgB	122.384	14.6659	0.32271	0	0.963186	1.30088	1.43796	0.983785	1.12181	0.32243	1.1981	0.747913	-4.3512	0.00549629
3248	Cytochrome d ubiquinol oxidase subunit I	594.141	582.362	399.53	345.941	500.869	318.727	25.0978	20.1358	27.8558	26.2815	14.2822	18.2014	-4.27038	5.6e-109
3253	Uptake [NiFe] hydrogenase large subunit HyaB	641.243	688.166	349.665	483.088	582.174	319.985	42.7459	37.2355	24.8761	23.7954	14.5742	18.7754	-4.13204	6.40117e-50
3254	Uptake [NiFe] hydrogenase small subunit HyaA	748.886	754.7	420.788	477.116	633.88	333.452	47.93	37.0278	26.9223	23.9108	18.3056	24.3874	-4.12522	6.86446e-58
289	Multidrug efflux system MdtEF-TolC membrane fusion component MdtE	465.729	519.708	399.415	616.169	356.212	344.275	51.7366	33.063	24.5977	31.1199	10.3546	15.98	-3.98556	7.81816e-38
292	Transcriptional activator GadE	477.079	720.764	235.88	378.478	326.593	426.923	29.9058	19.1652	38.097	46.2183	12.1432	14.1764	-3.91552	9.14819e-28
3247	Cytochrome d ubiquinol oxidase subunit II	575.028	496.29	479.873	265.826	467.295	215.577	32.7562	22.3099	31.927	28.3806	21.3846	22.9041	-3.85238	9.28805e-67
3250	Uptake [NiFe] hydrogenase maturation factor HyaE	548.534	518.019	306.409	331.693	463.221	236.982	43.7492	34.7863	27.6691	16.3433	13.7736	20.1927	-3.82882	5.10067e-38
3249	Uptake [NiFe] hydrogenase maturation maturation factor HyaF	350.878	366.068	218.559	208.328	336.814	158.45	27.256	21.9144	19.6278	17.2376	10.5783	13.5705	-3.78287	1.21683e-49
3252	Uptake [NiFe] hydrogenase cytochrome b subunit HyaC	550.461	564.486	528.207	395.123	636.227	276.007	52.416	39.3049	31.1864	28.5808	22.5811	27.752	-3.76235	1.67097e-58
294	Chaperone HdeA	10990.7	11649.3	8180.3	8019.04	7096.6	8767.29	681.063	361.782	1159.52	1092.38	199.293	386.962	-3.73212	7.17303e-23
3251	Uptake [NiFe] hydrogenase maturation protease HyaD	651.049	650.684	507.957	449.357	684.442	315.658	64.0196	55.0008	38.5056	26.6391	25.3486	32.0897	-3.64333	5.86195e-43
2999	Uncharacterized outer membrane protein YpjA	8.34092	3.19308	9.65196	7.03515	3.45707	0.979534	3.87122	3.97275	2.28891	2.67262	1.17279	1.22019	-3.62211	0.0024697
2196	RNA polymerase sigma factor for flagellar operon	95.2934	14.64	0.841064	1.62738	0.557845	1.10116	1.57311	1.70933	1.68926	0.840333	1.1565	1.15511	-3.58056	0.00408856
2931	Respiratory nitrate reductase beta chain	338.616	293.188	193.33	249.456	594.252	466.33	52.9889	38.6959	16.7179	17.6912	30.84	23.8115	-3.48039	2.35727e-21
296	Putative magnesium transporter YhiD	329.676	329.746	320.773	268.518	229.181	181.909	22.9026	15.5501	44.1807	45.1679	6.68199	8.98419	-3.41967	1.06494e-16
288	Multidrug efflux system MdtEF-TolC inner-membrane proton/drug antiporter MdtF (RND type)	374.291	368.5	414.385	438.904	410.849	299.869	47.3697	38.4242	35.7231	39.3343	18.1831	23.7031	-3.41872	2.88951e-55
2932	Respiratory nitrate reductase alpha chain	403.245	325.815	246.155	286.513	803.923	564.901	65.7359	57.4158	21.0908	19.2666	40.0549	32.5708	-3.39363	2.3496e-17
293	Membrane transporter HdeD H-NS repressed	1462.27	1459.17	2207.26	1083.89	1854.15	1242.38	151.041	91.1641	212.917	225.262	52.8962	116.932	-3.36859	7.70392e-25
2929	Respiratory nitrate reductase gamma chain	342.745	260.705	253.857	192.521	545.701	370.014	60.14	36.9094	19.595	18.3436	25.9138	28.75	-3.28818	1.13632e-21
3245	Phosphoanhydride phosphohydrolase (pH 2.5 acid phosphatase) (AP) / 4- phytase	260.473	245.722	159.308	166.552	265.447	167.94	31.7485	17.0012	13.3965	20.4423	18.0125	24.3694	-3.24387	8.50541e-50
2930	Respiratory nitrate reductase delta chain	378.838	267.975	216.997	211.436	605.58	422.622	58.9417	48.8516	22.6332	16.9249	30.6838	33.4105	-3.22588	2.48033e-18
3157	Flagellar basal-body rod modification protein FlgD	117.825	25.0747	1.64346	3.45117	2.88541	2.93776	3.54188	2.35769	2.41963	3.18747	1.67493	1.71773	-3.15587	0.000747875
3798	Glutaminase	915.721	807.151	841.461	741.145	452.375	259.358	114.613	50.1256	46.1278	37.9006	90.5862	116.774	-3.01603	2.52563e-16
3244	Cold shock protein of CSP family > CspF/CspH (naming convention as in E.coli)	40.4071	40.3836	30.6416	29.4304	3.77135	2.35088	2.50237	2.247	7.90641	3.4718	0.781859	0.488075	-2.97165	0.000234296
3156	Flagellar hook protein FlgE	149.165	34.2192	6.36029	6.89816	5.10664	5.01706	5.02731	4.819	3.49101	4.57097	4.00459	3.9653	-2.78512	0.000529466
3300	Outer membrane porin OmpF	101.187	55.0448	16.0382	21.7106	468.221	499.55	44.9818	69.8217	37.676	41.1909	30.3557	22.0044	-2.77447	0.00279002
3990	Predicted L-lactate dehydrogenase Fe-S oxidoreductase subunit YkgE	115.413	83.0062	51.3049	40.115	101.156	131.27	24.707	16.7134	9.35592	7.37626	8.09549	7.29163	-2.74695	2.35555e-11
2680	N-acetylgalactosamine 6-sulfate sulfatase (GALNS)	69.2899	74.2416	6.11683	11.557	9.90399	21.7195	8.03625	3.33131	6.83766	5.1129	1.58323	1.38984	-2.74369	4.3956e-05
4568	Alkylation response protein AidB acyl-CoA dehydrogenase family	207.776	155.431	250.271	169.632	156.197	108.118	29.4202	15.3902	36.48	28.3625	19.0502	21.7382	-2.70093	4.27921e-30
3797	Inner membrane transport protein YbaT	422.681	375.348	525.22	342.045	275.48	135.382	65.389	40.0826	28.6539	27.4522	58.5387	81.8091	-2.65982	7.04418e-14
1870	NAD-dependent dihydropyrimidine dehydrogenase subunit PreT	46.4731	38.4444	23.1887	27.8507	18.6399	17.6477	8.06606	3.8077	4.4552	4.88329	2.88985	2.81086	-2.56569	1.32107e-16
3989	Predicted L-lactate dehydrogenase Iron-sulfur cluster-binding subunit YkgF	197.494	128.585	91.1271	59.1191	141.008	158.205	32.4264	23.5092	22.2105	19.2547	12.8867	16.4166	-2.51886	1.17097e-16
306	Transcriptional regulator DctR LuxR family	128.755	160.024	87.4327	118.496	97.9539	74.3405	7.27738	2.83278	45.2819	48.4893	2.66583	4.2093	-2.50319	0.00065546
353	Putative preQ0 transporter YhhQ	223.149	199.481	18.4883	22.3435	206.152	223.928	69.5268	17.8632	17.7004	24.9324	9.7521	10.9267	-2.49604	0.000378129
2230	Methyl-accepting chemotaxis protein II (aspartate chemoreceptor protein)	53.4628	7.83807	2.10519	2.85526	2.13472	1.33068	1.68368	1.81012	2.13914	3.35729	1.00202	1.00082	-2.45695	0.00421102
3155	Flagellar basal-body rod protein FlgF	112.723	20.5855	2.75905	4.10721	3.45333	4.36048	3.96581	4.34115	3.09389	4.53513	3.855	4.12539	-2.41071	0.00530323
3232	DnaJ-class molecular chaperone CbpA	880.862	658.896	749.999	833.051	1183.58	909.909	164.864	103.339	220.743	205.549	104.153	135.283	-2.40247	9.69319e-24
996	Uncharacterized protein YqgD	59.1676	58.9942	7.47613	27.898	28.4236	53.1537	17.4496	8.13965	3.3414	7.46963	3.30428	3.50658	-2.35397	4.7278e-05
3428	DNA protection during starvation protein	4140.41	4578.96	3697.75	5525.43	2397.14	3348.85	1012.34	353.532	769.45	790.98	592.293	844.468	-2.35343	6.29191e-19
3233	Chaperone-modulator protein CbpM	624.528	433.027	1190.9	858.493	1685.35	923.61	205.103	155.068	267.53	207.612	96.0575	135.725	-2.35236	8.25843e-11
200	Aldehyde dehydrogenase B	129.649	92.8188	40.6159	46.5184	47.5854	63.5276	19.0483	11.5954	13.3743	13.7598	8.06168	10.9431	-2.34011	1.22329e-14
2761	Uncharacterized protein YdcH	176.175	243.522	61.6033	97.9034	83.8999	195.102	49.7472	29.1725	24.1175	25.3967	25.5355	13.1683	-2.26968	3.04244e-08
4162	3-methyl-2-oxobutanoate hydroxymethyltransferase	229.177	201.948	446.367	552.991	3441.3	4279.84	364.975	462.959	190.06	201.934	417.387	235.904	-2.26452	0.00416096
1311	Transcriptional regulator YgaV ArsR family	186.479	147.837	14.8027	20.3097	184.758	228.948	84.8367	22.1073	16.5288	13.4453	9.99215	10.2227	-2.25927	0.00301224
675	D-galactarate transporter @ D-glucarate transporter	8.58084	11.7319	2.52004	2.36976	5.56592	3.03193	0.948231	0.409726	1.19139	1.96392	1.26164	0.787575	-2.24166	1.04297e-05
2917	hypothetical protein	16.8363	52.7901	3.73806	30.7395	37.6029	28.0763	10.2817	5.48673	4.62021	7.46963	4.112	2.24605	-2.23003	0.000200201
4796	Aspartokinase	1229.05	1538.47	124.403	141.474	77.4041	57.5539	150.475	170.73	81.639	96.657	36.5762	62.6455	-2.2228	0.0186632
730	Transcriptional regulator YqjI PadR family	13692.2	3530.58	3554.04	2872.11	13647.6	18079.1	4072.5	4215.57	814.745	661.278	678.153	894.738	-2.21839	0.00144071
2151	D-lactate dehydratase	348.582	336.258	229.575	359.01	180.396	261.731	62.7157	33.384	53.0388	65.0962	53.7528	80.1053	-2.20343	1.74235e-20
3988	Predicted L-lactate dehydrogenase hypothetical protein subunit YkgG	157.274	93.3695	72.0222	51.01	145.905	132.619	31.7812	30.8465	19.6259	15.8408	16.51	18.2975	-2.19647	1.99732e-11
1869	NAD-dependent dihydropyrimidine dehydrogenase subunit PreA	54.4809	46.382	46.7076	36.308	19.2809	18.9059	10.5652	6.52753	10.2188	8.70248	6.13057	3.32234	-2.17491	2.40717e-10
3234	TorA-specific chaperone protein TorD	33.4369	46.3233	46.7632	68.3501	15.5081	17.6649	9.99385	5.81171	7.48473	11.0924	6.2451	6.67076	-2.17177	1.60936e-08
4163	Pantoate--beta-alanine ligase	508.504	476.492	569.791	642.793	4277.34	6766.47	496.487	596.017	397.846	420.561	628.907	400.77	-2.15429	0.00346294
2224	Flagellar transcriptional activator FlhD	55.9483	40.5133	27.0291	31.7131	49.5863	94.5124	14.0464	18.1159	11.1951	12.6409	6.64246	2.96182	-2.12384	7.48434e-06
1984	UPF0339 protein YegP.N / UPF0339 protein YegP.C	692.927	582.466	269.141	292.401	157.202	216.786	121.047	46.4033	84.5685	86.8092	69.0149	63.0628	-2.10497	9.59044e-09
1973	Fructose-bisphosphate aldolase class I	1351.28	1191.13	1231.77	1549.38	1318.42	1498.84	356.666	178.237	307.866	337.155	238.18	377.04	-2.10155	1.7951e-26
3762	Membrane protein FdrA	11.6279	14.1293	1.93626	1.29957	2.00664	2.45165	0.958643	0.819821	1.68272	1.20911	1.29794	1.02838	-2.09967	0.000817512
4359	Pyruvate:H+ symporter BtsT	469.021	255.308	380.782	443.084	648.657	425.41	256.343	144.82	67.2008	61.6948	38.0532	18.2933	-2.08784	0.000187887
2487	Phosphoenolpyruvate synthase	470.745	300.332	227.932	253.921	307.019	728.515	143.586	104.327	72.9911	68.8374	58.9421	68.52	-2.08129	1.36195e-08
2813	hypothetical protein	227.812	161.45	72.3122	111.448	65.4026	65.7098	60.8821	15.7179	25.8094	27.0452	13.878	16.1317	-2.0288	6.00587e-06
4917	UPF0381 protein YiiS	510.948	398.761	516.077	445.252	681.464	507.136	128.588	99.141	157.179	160.672	83.2679	83.3412	-2.01959	3.7109e-19
2383	Carnitine monooxygenase oxygenase component CntA	4.79498	5.9665	8.55269	8.64466	6.06936	8.0118	3.02036	1.03319	2.07909	0.836598	2.07245	0.924088	-2.01667	1.18692e-07
4167	Uncharacterized protein YadE	22.0268	19.3224	22.1549	21.9101	178.238	301.528	17.4418	13.6746	28.6763	20.9332	37.2336	21.1301	-2.01107	0.0107072
4166	Aspartate 1-decarboxylase	904.069	799.84	1070.38	1063	5395.2	9002.65	724.314	1014.29	629.621	635.565	998.341	524.165	-1.98646	0.0035319
2528	Cyclopropane-fatty-acyl-phospholipid synthase	1778.23	1373.88	1314.49	1403.46	2008.36	2090.91	532.774	391.91	386.206	463.741	283.067	374.853	-1.95573	6.28848e-22
411	Transcriptional activator of maltose regulon MalT	289.121	326.897	77.1815	140.706	169.728	300.763	151.127	77.2166	27.1066	28.8931	18.0014	22.2442	-1.92797	0.00103851
1310	Rhodanese-domain-containing inner membrane protein YgaP	333.07	258.549	39.2176	42.8513	363.396	362.041	164.851	67.8521	31.3646	36.1103	23.1564	26.9306	-1.92658	0.00556169
4360	Uncharacterized proteins YbdD and YjiX	137.265	116.99	49.8042	123.777	116.163	86.1154	55.1948	22.4559	14.2173	25.3748	15.9189	23.4419	-1.91221	1.44109e-07
2566	Cnu protein	26.0963	55.7058	18.3788	42.8544	22.9336	49.4556	5.55214	8.54663	7.7966	8.40333	14.649	9.14462	-1.90897	1.9047e-06
799	L-glyceraldehyde 3-phosphate reductase	123.725	112.433	38.3286	40.6893	105.91	115.364	33.9209	18.6532	21.5698	20.7298	19.1972	20.3725	-1.90319	2.8148e-08
4819	Response regulator of zinc sigma-54-dependent two-component system	639.246	541.493	223.726	229.881	499.385	524.088	488.689	48.0571	43.6751	42.08	40.1269	39.7494	-1.85983	0.00920587
2363	UPF0266 membrane protein YobD	64.706	78.6127	26.6795	41.9929	87.651	123.184	26.4102	23.099	27.3136	30.3179	12.7527	17.0925	-1.83107	0.00104133
4916	Universal stress protein D	1044.65	626.784	801.932	672.166	969.481	777.952	204.847	170.375	330.183	309.493	140.915	137.28	-1.82873	4.26553e-12
4336	Uncharacterized protein YjjU	175.681	151.431	142.652	153.447	267.766	226.435	96.3405	57.4869	39.8977	38.4331	31.4775	35.7181	-1.82662	1.4495e-08
2810	Universal stress protein F	317.962	363.591	183.294	249.158	202.517	359.821	82.0951	53.2838	99.7965	103.699	53.5978	54.7283	-1.82386	2.28413e-11
1890	HTH-type transcriptional regulator MlrA	166.679	162.612	152.587	149.986	89.7125	101.47	39.2291	20.5493	36.0433	50.1445	29.6898	41.1153	-1.82267	2.48099e-15
3761	Uncharacterized protein YlbE	29.9205	27.0308	3.04385	2.46432	3.7721	4.73581	2.53812	2.4419	3.04439	3.94823	2.7756	3.09405	-1.82003	0.00572062
729	Aerotaxis sensor receptor protein	103.13	52.0091	18.8894	27.1552	50.4812	99.8622	27.8593	23.1057	12.2408	10.7846	8.59505	11.3802	-1.8171	0.00021184
2186	Putative SOS response-associated peptidase YedK	34.0652	22.5936	64.2679	54.5575	51.2022	38.9338	11.3533	3.78147	11.4601	9.9895	21.0648	18.5643	-1.81482	5.58843e-05
2346	Putative cytoplasmic protein YebV	1800.67	676.162	1378.64	1108.93	658.116	594.054	375.015	161.557	515.957	182.391	207.643	198.27	-1.81441	2.10637e-06
2517	Uncharacterized ferredoxin-like protein YdhY	23.4903	32.0371	3.86326	3.64409	4.69765	8.0528	4.56923	3.38049	3.432	3.32381	2.25766	2.56998	-1.81384	0.00232755
3117	Multiple stress resistance protein BhsA	106.421	94.0457	61.5476	47.459	56.044	318.137	29.9557	12.1905	44.9664	42.4727	25.8195	35.4592	-1.81168	0.00108698
2518	Uncharacterized molybdopterin-containing oxidoreductase YdhV	27.5817	26.1017	5.40713	5.15377	8.46715	6.66698	3.42158	2.666	3.82601	4.34752	3.40516	2.79303	-1.80658	0.000116738
4763	UPF0047 protein YjbQ	426.6	395.025	202.662	300.235	251.873	282.59	119.351	72.6361	114.874	116.558	42.3329	40.0134	-1.78366	5.71763e-08
4785	Maltodextrin ABC transporter substrate-binding protein MdxE	301.018	328.842	201.008	250.773	91.8407	77.395	95.8269	34.8467	109.82	87.8293	5.31349	6.11016	-1.77924	0.0146719
800	Dienelactone hydrolase family protein	32.6943	20.0451	75.0138	53.9675	31.6615	22.6027	2.3259	1.38594	23.8112	19.1535	10.3147	8.37065	-1.76636	0.00746943
2364	PTS system mannose-specific IID component	2265.71	3384.52	722.841	1086.04	1791.39	2902.9	1151.64	559.985	574.862	580.816	241.301	301.081	-1.75751	0.000183743
2534	Superoxide dismutase [Fe]	782.523	880.282	397.237	760.508	475.721	296.614	232.045	120.534	116.708	149.008	224.051	134.773	-1.7572	1.41356e-08
2771	NAD-dependent glyceraldehyde-3-phosphate dehydrogenase	444.962	311.525	311.311	382.679	448.815	416.24	208.455	101.468	75.8484	73.4513	96.6473	169.843	-1.74864	8.40189e-05
3230	Glucose-1-phosphatase	264.452	212.174	129.315	138.54	215	287.561	97.9001	57.7483	80.9792	80.1632	14.2802	24.7763	-1.73782	0.000151697
4275	4-hydroxy-tetrahydrodipicolinate reductase	918.819	856.626	127.613	97.9994	97.8876	88.1773	85.5921	81.7649	112.225	103.702	101.907	94.3481	-1.7362	0.00679248
4566	Lipoprotein BsmA	200.566	156.244	145.988	121.255	78.0984	48.8093	39.9754	27.9708	45.362	34.0208	26.4943	34.4958	-1.72574	1.25989e-08
2365	PTS system mannose-specific IIC component	3028.94	3990.95	1001.97	1351.86	2763.15	3668.48	1580.38	943.309	538.812	623.085	395.653	455.879	-1.71883	0.000157135
1443	Thioredoxin 2	305.218	138.153	158.12	175.618	169.107	246.295	66.1498	36.954	93.3364	63.7053	30.1351	53.4651	-1.71248	3.24994e-08
2681	GALNS arylsulfatase regulator (Fe-S oxidoreductase)	8.21751	9.23142	2.78902	1.9731	1.67643	1.72966	2.37949	2.03491	2.34302	1.50941	1.51004	1.16708	-1.69515	0.0107452
1162	Lactaldehyde reductase	117.054	93.1239	41.4017	25.8512	69.2136	68.6753	43.3734	28.3846	15.8782	12.0528	9.49356	10.3598	-1.68909	0.000416458
3228	NAD(P)H dehydrogenase (quinone) Type IV	3116.32	2181.81	1890.18	2051.09	2319.63	1681.29	746.051	339.346	664.944	639.61	710.358	723.105	-1.68445	1.31029e-16
4748	Acetyl-CoA synthetase	17.5427	15.1269	39.6704	45.9356	9.53377	6.00681	12.3116	8.30668	5.39673	6.10839	3.69796	3.47594	-1.67772	0.00206322
3331	Nicotinamidase family protein YcaC	760.678	616.713	834.143	789.273	238.192	290.966	113.168	53.5425	260.981	262.366	138.381	200.79	-1.67145	0.00020365
3162	Negative regulator of flagellin synthesis FlgM (anti-sigma28)	83.082	27.9046	12.3585	14.3475	9.10768	15.3287	11.5575	4.65123	8.27394	8.91782	4.53159	8.13292	-1.66492	0.00298793
3153	Flagellar L-ring protein FlgH	51.9396	12.5191	3.75411	3.10111	2.39419	2.86545	3.71731	3.32573	4.68465	6.05905	1.31037	2.08217	-1.66483	0.0427551
2405	Uncharacterized protein YeaG	354.392	269.212	316.849	395.083	309.141	254.294	176.601	76.5001	79.5857	79.8729	67.9484	89.7762	-1.64917	1.70745e-11
284	Cytochrome c551 peroxidase	44.8293	31.6891	43.7498	31.1787	31.8906	82.4116	16.6803	22.253	11.9124	10.7236	8.93433	10.5224	-1.64517	7.64067e-06
3760	Uncharacterized protein YlbF	26.0715	22.4841	3.29829	3.15904	5.49642	4.55123	2.04123	2.09476	2.98105	4.53121	3.26541	3.69465	-1.63947	0.00693751
2956	Putative membrane protein YchH	353.019	305.81	323.644	224.474	200.344	284.469	109.849	70.3336	117.703	82.8888	47.4538	83.0934	-1.63528	1.00158e-12
4335	Putative deoxyribonuclease YjjV	94.9799	94.2347	90.6624	111.914	217.41	183.22	75.6453	55.7987	28.0678	30.8553	28.7131	25.2265	-1.63148	4.05002e-05
1874	Inner membrane protein YohK	70.7995	68.7948	154.872	86.7844	60.4012	91.8498	47.0017	22.5945	24.1963	26.6588	17.5868	26.0647	-1.62641	2.29558e-07
2689	Diguanylate cyclase > Globin-coupled heme-based oxygen sensor DgcO	23.359	23.4763	21.358	23.8071	25.1696	21.724	6.11819	4.25169	8.32088	7.09696	16.6071	15.5867	-1.61585	1.28459e-18
4375	Uncharacterized protein YjiH	334.245	301.96	94.7304	101.155	41.4959	28.5508	30.3907	32.7871	78.3763	95.8275	11.1998	17.9346	-1.60921	0.0220049
598	Uncharacterized protein YrbL	1050.39	953.258	1098.57	1279.45	806.364	1102.47	640.785	418.123	355.022	384.031	85.8988	78.9143	-1.60844	0.000967396
3540	Hypothetical protein YbhH similar to PrpF protein involved in 2-methylcitrate cycle	0.11512	0.28331	1.08627	2.78185	2.92432	1.34735	0.316361	0.844112	0.1777	0.383058	0.790769	0.148091	-1.60654	0.0743029
1982	Uncharacterized protein YegR	7.05218	8.59952	10.5794	9.02737	6.03076	5.01239	1.80069	1.23195	0.280958	2.62446	3.084	3.43783	-1.60645	0.000573207
3740	Bacteriophage N4 adsorption protein A	30.1728	23.5309	20.4594	25.5586	12.0688	13.2076	11.7878	9.65916	13.5571	11.7045	1.55391	1.50521	-1.60054	0.0121554
4177	S-adenosylmethionine decarboxylase proenzyme prokaryotic class 1A	289.406	251.919	105.54	193.591	367.546	1267.7	115.736	115.503	117.331	161.513	164.755	132.075	-1.5902	0.00602844
2225	Flagellar transcriptional activator FlhC	83.3266	41.3911	34.0493	35.6169	92.4925	106.735	25.5456	38.0244	21.8143	25.1955	7.19067	6.37405	-1.58836	0.0025344
1308	L-alanine exporter AlaE	120.683	129.274	62.0518	49.6026	60.6936	142.154	46.3419	24.9182	27.2361	33.6133	19.0591	27.6071	-1.57676	5.39666e-06
2908	Putative potassium channel protein	73.6125	76.6431	41.5837	53.8672	41.3713	48.583	15.8329	8.1786	23.7255	21.6583	18.1941	17.2023	-1.5754	4.4542e-09
4376	Inner membrane protein YjiG	275.634	282.182	83.451	90.5417	55.4947	30.7993	42.254	40.9942	67.0305	62.5703	18.3838	19.2393	-1.5593	0.00652059
2404	UPF0229 protein YeaH	157.758	124.302	160.405	196.427	138.627	119.075	84.3718	37.3283	46.7796	44.4513	30.7391	43.6405	-1.55835	2.45557e-10
2366	PTS system mannose-specific IIA component / PTS system mannose-specific IIB component	2919.29	2851.17	968.851	1062.5	2713.47	2885.12	1377.41	874.008	766.28	612.233	345.493	353.325	-1.5449	0.000452438
3653	Pyrimidine-specific ribonucleoside hydrolase RihA	59.9631	59.1763	38.7465	56.0195	51.4934	79.1319	26.3371	23.2293	19.0917	22.3371	9.87472	11.44	-1.54162	2.89008e-07
1161	L-fuculose phosphate aldolase	21.7001	9.36103	7.57996	8.58897	17.975	10.4964	8.01976	4.22056	2.59887	1.34868	4.369	3.5295	-1.5383	0.000574732
431	Phosphoenolpyruvate carboxykinase [ATP]	492.69	524.535	129.595	227.015	336.316	572.65	253.736	157.136	89.8698	90.4225	67.466	85.4803	-1.53636	0.000733353
2523	Uncharacterized protein YdhS	29.8293	25.8149	65.6082	71.0695	59.142	48.7218	15.7328	7.62541	18.9906	20.7397	14.6821	16.7113	-1.52531	0.00030341
272	Na+/H+-dicarboxylate symporter	82.0858	44.2736	89.9749	73.016	40.4665	21.626	22.4674	13.919	27.9878	22.1477	13.9103	13.4494	-1.51698	2.32697e-05
2237	Flagellar biosynthesis protein FlhB	13.4515	4.54368	2.75231	1.68262	1.57304	1.12582	0.521872	0.773586	2.11709	2.22334	1.15952	1.0405	-1.51172	0.0265431
3799	Lead cadmium zinc and mercury transporting ATPase%3B Copper-translocating P-type ATPase	221.295	221.233	175.989	163.526	281.288	246.937	93.5685	63.9786	83.9231	73.5602	59.7335	58.9936	-1.50963	1.92794e-15
1491	Stationary phase inducible protein CsiE	73.9062	48.5564	35.4547	42.6702	42.3283	44.5621	27.0976	15.1584	12.3431	12.1753	17.5516	16.817	-1.50658	1.14595e-09
701	Periplasmic protein YqjC	788.431	626.564	639.118	691.598	622.791	639.605	179.474	100.243	308.314	290.769	222.048	223.415	-1.5046	2.16111e-09
3357	Pyruvate dehydrogenase (quinone)	379.213	299.424	459.88	451.748	306.28	262.943	139.84	74.5382	146.462	132.224	99.0593	125.611	-1.49764	1.37325e-12
4239	L-ribulose-5-phosphate 4-epimerase	12.7143	11.0015	6.96053	6.734	8.7524	12.9501	6.1265	2.16122	3.22618	3.47724	1.91421	2.91267	-1.49472	1.09859e-05
682	Threonine catabolic operon transcriptional activator TdcA	8.64945	9.21345	10.3901	9.10919	5.79238	10.668	5.39249	4.66015	4.18476	2.3626	0.709418	1.43927	-1.48699	0.00108869
3169	Glutaredoxin 2	647.636	703.842	314.309	619.491	309.398	455.146	273.7	114.694	177.589	223.466	92.1344	146.635	-1.47802	4.42656e-06
2228	Signal transduction histidine kinase CheA	56.5391	10.4249	3.49266	4.53183	7.86945	6.79542	2.94984	4.17545	4.23754	3.52384	6.61058	6.69259	-1.47542	0.0274758
4615	Aspartate ammonia-lyase	825.52	899.751	393.737	598.007	801.9	1174.95	520.812	365.227	120.839	130.43	227.784	240.765	-1.46796	0.000599411
698	Inner membrane protein YqjK	513.978	551.902	771.088	1000.84	474.169	610.622	208.76	113.727	356.46	393.724	111.579	172.054	-1.46234	0.000157092
543	Amino acid ABC transporter substrate-binding protein YhdW	51.6904	37.0726	24.9204	21.0132	48.4118	37.8237	9.93541	5.931	16.1403	14.2185	13.2287	15.8574	-1.45045	4.32458e-06
2983	FIG004684: SpoVR-like protein	198.952	142.027	100.95	134.675	81.3079	75.6714	72.3625	26.2699	40.4019	42.9759	34.0024	34.5855	-1.44014	8.6592e-07
541	Amino acid ABC transporter permease protein 2 YhdY	13.286	10.3585	7.86212	6.20882	9.88356	6.69011	3.37956	2.16762	3.13559	3.04469	3.62035	3.15458	-1.43963	1.90396e-10
4786	Maltodextrin ABC transporter permease protein MdxF	79.3235	89.5619	82.1793	96.3916	27.7731	16.2321	27.6421	12.4355	47.1126	42.207	2.1558	3.66719	-1.43595	0.056665
2828	Mechanosensitive ion channel	71.0061	93.7566	67.2851	61.0836	70.055	53.0497	20.4009	20.5384	23.6618	23.842	30.9027	24.6804	-1.42054	1.51453e-17
676	2-dehydro-3-deoxyglucarate aldolase	11.2417	19.2822	6.19617	5.47105	10.6794	6.60289	2.76527	1.59626	4.12583	6.10359	3.348	2.62934	-1.42026	0.000745884
1878	Uncharacterized oxidoreductase YohF	93.7	70.2095	59.1615	37.827	65.9751	41.7281	38.0344	19.1122	31.9231	22.6736	20.817	27.3682	-1.42009	0.000587912
3962	hypothetical protein	19.7108	44.0616	47.5919	21.9101	11.1569	21.9073	6.10735	9.68619	13.6916	11.4777	10.4085	7.79699	-1.41182	0.00172427
4293	RelF inactive antibacterial toxin protein	112.563	234.162	322.007	554.612	133.564	301.039	197.973	170.282	125.969	149.393	17.4466	16.3366	-1.40592	0.0402177
754	34-dihydroxy-2-butanone 4-phosphate synthase	235.214	287.454	1481.82	1936.91	202.36	215.914	320.089	393.825	234.47	265.206	154.186	193.931	-1.40216	0.0379978
3275	Ribosome modulation factor	3835.79	4816.41	2840.79	3126.67	960.291	2848.44	3130.22	916.118	1191.77	870.345	211.144	298.266	-1.40013	0.0248946
3741	Uncharacterized protein YbcH	19.7274	16.7968	11.8561	16.4382	13.223	11.5209	7.55241	8.21091	4.4102	3.47074	3.17745	4.72545	-1.39357	1.05906e-06
355	Lead cadmium zinc and mercury transporting ATPase%3B Copper-translocating P-type ATPase	17.089	20.8244	116.946	130.253	12.6942	8.48225	32.5099	21.2986	14.0828	15.7443	11.7007	15.3174	-1.39209	0.0571649
4230	SgrR sugar-phosphate stress transcriptional activator of SgrS small RNA	131.232	120.181	16.7098	20.588	19.5246	14.7913	19.2716	18.9512	22.9378	26.3061	11.3136	11.5511	-1.38575	0.0271292
1761	L-rhamnonate utilization transcriptional regulator (predicted by genome context)	5.96044	5.14354	1.63272	3.367	4.27468	5.59573	2.72289	1.22251	1.89531	1.85709	1.70152	1.12856	-1.38526	0.000795581
1880	Inner membrane protein YohC	57.8275	57.5849	72.4345	38.3597	51.6861	51.2376	41.5844	15.0002	17.1843	12.8051	16.1438	15.9122	-1.3848	9.95262e-06
4378	LysR-family transcriptional regulator YjiE	96.3656	95.1893	43.5288	53.4467	65.033	51.4281	30.0984	26.3896	22.29	27.1155	17.4388	17.7256	-1.38361	9.59044e-09
1865	Mgl repressor and galactose ultrainduction factor GalS HTH-type transcriptional regulator	12.5181	10.9854	23.0101	17.39	10.9961	7.61609	14.6564	5.12305	2.96585	4.45595	1.67976	1.14845	-1.38113	0.0209224
3150	Flagellar hook-associated protein FlgK	56.5183	12.1278	5.60709	6.05814	8.87666	8.47761	5.0253	4.24212	7.62587	6.95166	4.40651	5.21697	-1.37838	0.016997
3964	Uncharacterized membrane protein YahN	31.6937	20.8152	9.35402	10.1808	29.505	17.2714	9.68335	4.86064	9.75499	9.02728	5.94771	3.1714	-1.364	0.000766179
4513	Trehalose-6-phosphate hydrolase	27.0845	30.6852	16.7807	26.8518	30.3177	15.2701	16.9381	8.25762	7.90959	6.08937	5.73221	8.4436	-1.36268	8.29528e-06
4714	Protein PhnB	146.203	101.233	71.6799	88.8023	33.1692	68.2311	32.4125	8.93162	29.0792	39.2155	32.0694	41.3264	-1.36262	0.000891977
699	Phage holin	1014.37	731.94	2146.15	1507.17	1099.33	858.672	324.574	304.556	636.433	572.34	392.696	463.713	-1.36012	3.16187e-05
4191	Type IV fimbrial assembly ATPase PilB	4.46053	6.13439	6.11683	7.01677	2.51151	2.79994	1.92282	1.23328	2.09259	1.60063	1.80234	1.91268	-1.35832	3.80192e-05
1742	ElaB protein	2292.51	1650.21	3180.65	1934.86	2288.7	2614.14	894.657	481.516	787.304	706.978	925.744	1338.91	-1.35696	1.0886e-06
2698	Bdm protein	44.6162	38.4416	24.2974	33.9038	34.0906	49.4556	25.91	7.59701	20.3578	18.6741	5.397	6.97879	-1.34162	0.00177972
3385	Glutaredoxin 1	41.1119	38.5433	71.7187	64.7169	30.6166	83.1328	17.5603	10.0705	35.1754	22.6695	16.4599	23.3708	-1.34019	0.000685767
282	Trehalase @ Cytoplasmic trehalase	56.3863	39.0535	76.6643	80.1738	58.0971	57.6101	31.6573	21.0092	20.2995	20.7791	16.7545	26.9351	-1.33922	2.11765e-08
2831	Dienelactone hydrolase and related enzymes	58.0441	38.4918	37.3319	52.3519	57.1292	41.4563	10.5617	9.35397	34.8434	37.3725	6.9616	7.22414	-1.3384	0.00669353
3434	Uncharacterized periplasmic protein McbA	72.9186	57.5314	24.233	34.1189	20.5185	34.6935	16.8479	8.12094	18.9986	17.7726	14.9946	12.5469	-1.33835	0.000211097
790	Methylglyoxal reductase dihydroxyacetone producing @ 25-didehydrogluconate reductase (2-dehydro-D-gluconate-forming)	288.999	218.7	233.548	311.609	176.004	188.734	109.594	57.8033	134.011	113.587	49.6792	64.2216	-1.33462	3.27041e-06
711	Serine/threonine:Na+ symporter SstT	490.387	458.271	439.272	344.362	654.682	476.773	292.136	288.814	155.932	171.711	82.7329	76.112	-1.33418	0.000461147
692	Quercetin 23-dioxygenase > YhhW	83.4044	38.8134	16.0066	20.1962	25.6514	24.5495	16.2293	12.2721	11.3284	15.8969	9.96368	9.69996	-1.33166	0.000745884
2645	Trans-aconitate 2-methyltransferase	110.441	90.4671	94.0573	93.2433	83.1697	76.3641	32.6545	27.3853	36.4868	34.9862	30.9375	43.2139	-1.30945	3.49173e-25
1563	Transketolase	635.807	402.357	613.859	624.594	381.339	325.08	219.858	122.109	184.877	179.372	152.118	264.05	-1.30933	8.1067e-08
2458	Catalase KatE-intracellular protease	320.309	227.635	439.495	569.23	337.963	278.077	149.628	64.4134	139.346	143.577	121.368	212.746	-1.30392	6.59672e-05
4090	SAM-dependent methyltransferase YafE (UbiE paralog)	27.7504	23.7319	32.639	32.5223	17.7121	17.4814	7.87288	4.46173	12.0134	14.1254	19.0822	8.16352	-1.30284	0.00135259
313	Arsenical resistance operon repressor	29.4492	23.7368	12.5447	9.7643	9.64411	15.0881	6.21087	8.69149	5.81441	7.02651	3.5283	6.16711	-1.29586	0.000435405
2688	COG1649 predicted glycoside hydrolase	41.1877	45.9165	34.2033	51.0407	30.0729	34.8367	20.8962	14.1408	13.3251	20.881	9.58843	12.0893	-1.2936	4.00892e-08
2632	Multiple antibiotic resistance protein MarB	10.5169	15.6655	11.0606	16.5859	25.9818	90.8873	14.9071	5.6197	19.6517	19.9531	4.56263	5.69643	-1.29227	0.0808687
3328	Inner membrane permease YcaM	8.13225	8.68639	3.89698	2.49071	7.34438	6.61935	3.44535	1.72008	3.20363	2.63081	2.26936	1.30767	-1.29192	0.000282553
458	Uncharacterized protein YhfU	2.91068	2.80909	5.13192	4.46841	2.0801	2.00389	0.188208	1.15887	1.05717	2.27887	1.1761	1.46836	-1.28539	0.0241616
1875	UPF0299 membrane protein YohJ	76.1051	59.9392	221.417	75.3246	98.4828	98.8298	58.9445	29.8168	49.4762	38.0783	32.5559	37.6496	-1.27678	0.000461147
975	L-asparaginase	220.097	243.808	91.5772	111.912	275.182	339.006	129.751	134.656	79.9766	65.8783	50.3425	40.9088	-1.27574	0.00408856
4757	DNA-binding transcriptional dual regulator SoxS	150.03	128.599	197.702	165.27	70.2472	76.5016	50.5862	65.6297	60.0627	45.8552	32.896	47.6483	-1.27312	2.57232e-05
5004	Enoyl-CoA hydratase / Delta(3)-cis-delta(2)-trans-enoyl-CoA isomerase / 3-hydroxyacyl-CoA dehydrogenase / 3-hydroxybutyryl-CoA epimerase	5.23078	4.72235	14.901	14.2586	3.39292	1.81012	5.71947	2.80985	2.86231	2.94692	1.29274	1.70893	-1.27001	0.0312388
469	Predicted Fic antitoxin YfhG	129.519	111.576	79.7008	89.971	108.78	95.627	44.8137	22.791	45.1089	35.214	47.5817	43.0072	-1.26894	6.06736e-10
700	ElaB protein	1427.32	1024.64	1858.48	1497.77	1664.13	1330.66	406.286	342.536	747.556	677.539	628.047	631.913	-1.26632	5.10617e-07
797	Uncharacterized oxidoreductase YghA	179.093	137.758	74.3558	85.7934	70.7991	63.2287	48.1813	22.791	47.361	43.5264	31.8959	40.1156	-1.26509	1.45102e-05
331	Ribosome-associated ATPase RbbA	48.0942	42.8334	62.1453	56.1019	49.0072	40.7978	30.4881	29.2885	12.6866	15.0375	13.0258	16.1867	-1.26253	1.20972e-05
2426	NADP-specific glutamate dehydrogenase	798.266	951.726	376.226	364.2	446.027	498.502	255.448	246.53	275.178	336.583	99.5622	117.728	-1.25904	0.000749347
4569	Putative acid--amine ligase YjfC	11.5598	10.8497	4.74002	4.27817	4.77332	3.72829	3.60603	3.17195	1.7683	2.59897	1.0015	3.03663	-1.25868	0.00220092
2216	Bacterial non-heme ferritin	114.246	134.759	46.8593	82.8803	53.1281	75.1769	28.5539	17.6359	23.5754	33.4799	51.712	41.0477	-1.25147	0.000478659
2118	LD-transpeptidase > ErfK	104.709	90.6768	104.163	97.1423	102.687	90.4785	42.4241	26.1512	32.6857	38.4255	42.9684	49.2033	-1.24486	3.2883e-14
3556	putative secreted protein	129.016	143.29	131.745	163.148	34.6128	62.866	51.2371	17.4073	53.287	84.3421	29.2858	28.1047	-1.23754	0.0090557
4762	Uncharacterized protein YjbR	685.393	375.901	334.729	258.303	376.897	312.084	193.905	177.923	212.015	176.446	82.335	79.2076	-1.23416	0.000158104
2512	LD-transpeptidase > YnhG	166.996	153.615	240.419	280.046	153.732	132.118	84.724	46.2624	62.559	69.3672	95.696	90.4089	-1.23207	6.94907e-06
669	D-tagatose-16-bisphosphate aldolase subunit KbaZ	9.41571	7.99571	3.93941	3.29288	5.8528	5.43997	2.54852	1.65462	3.14055	3.25375	1.88507	1.90715	-1.21659	0.000151734
3152	Flagellar P-ring protein FlgI	43.8296	13.1774	4.96366	3.20141	5.73087	2.96429	4.79365	2.80218	6.56107	7.71453	2.9576	3.31384	-1.2157	0.0846693
728	Putrescine aminotransferase	254.706	127.848	73.8286	70.8452	51.6316	48.9487	58.627	30.816	33.1944	36.1157	25.2429	42.1836	-1.21398	0.00135767
3221	Peroxyureidoacrylate/ureidoacrylate amidohydrolase RutB	2.52544	3.07184	4.54368	3.19865	4.71283	7.0746	3.54188	1.67003	0.806545	0.86931	2.51239	1.04557	-1.20708	0.0211633
3775	Transcriptional regulator AllS LysR family	5.623	7.40181	3.41144	4.86635	3.46622	4.4564	1.94055	1.25388	2.42224	2.75579	2.33545	1.23361	-1.20647	0.00022109
4846	FIG00639135: hypothetical protein	18.6494	39.0118	10.0065	23.7348	12.7017	25.6788	15.7168	6.31136	7.67665	11.3768	5.97821	6.39753	-1.20122	0.00672693
1594	Oxidoreductase UcpA	190.939	157.826	120.043	106.15	145.462	147.418	78.5712	72.2579	57.4113	53.1362	45.9446	45.2199	-1.19843	2.08758e-09
4308	Aerobic respiration control response regulator ArcA	806.452	964.945	611.103	782.533	657.371	891.364	380.705	323.079	275.067	314.474	317.742	314.997	-1.19838	4.35621e-14
4329	Phosphopentomutase	733.072	709.538	604.192	801.726	482.317	463.441	318.214	247.014	221.897	236.227	223.681	293.364	-1.19748	1.37325e-12
3629	Uncharacterized lipoprotein ChiQ	8.34092	13.8367	6.79024	4.83736	4.91313	13.9094	6.11245	2.09092	4.86393	3.90614	3.0557	2.06648	-1.1957	0.0120191
2389	Uncharacterized protein YeaR	3.1989	5.93888	3.17735	2.92929	6.69414	6.83878	3.70143	2.46903	2.59887	1.86741	1.48032	0.924088	-1.19157	0.0315424
2933	Nitrate/nitrite transporter NarK	135.547	139.84	125.966	80.2609	111.81	79.3494	42.4547	41.2596	16.7358	14.247	59.46	96.2675	-1.1907	0.0109066
3220	Pyrimidine monooxygenase RutA	4.77337	4.05234	2.64951	2.95075	3.18769	6.19044	2.19645	0.751352	2.39895	2.33939	1.14379	1.19002	-1.18909	0.00283025
3229	Uncharacterized protein YccJ	1542.12	1126.57	1562.31	1398.86	1804.78	1628.5	666.549	394.944	649.58	565.235	625.24	843.306	-1.18885	1.96395e-08
3168	Multidrug resistance protein MdtH	40.5575	35.5325	38.8462	20.0132	51.7703	50.2532	22.925	21.8296	17.9535	13.6233	13.0171	8.8568	-1.18577	0.000286579
3163	Flagellar biosynthesis protein FlgN	81.6863	21.343	12.7471	18.8261	10.4345	11.808	9.7462	8.36217	7.1796	14.5094	10.3835	11.3433	-1.18472	0.0278949
731	Iron-chelator utilization protein	2753.94	1024.83	595.188	848.077	2225.69	5250.6	1400.71	1469.35	851.205	863.401	277.451	556.22	-1.18281	0.0623316
1317	Succinate-semialdehyde dehydrogenase [NAD(P)+]	85.6246	70.7553	77.2223	97.6026	96.878	100.793	39.5892	25.575	33.2526	34.3325	39.9962	48.1416	-1.17473	8.84234e-09
1318	L-2-hydroxyglutarate oxidase	40.9803	29.6209	32.6086	40.0267	35.5016	43.8326	22.6811	10.3449	11.5751	13.4559	15.0263	20.4807	-1.16664	2.11198e-06
3866	NADPH dependent aldo-keto reductase > YajO	156.531	136.465	152.651	153.585	94.9539	94.113	56.4439	39.1304	60.6455	57.2978	49.1067	65.0416	-1.16343	2.04389e-10
4263	L-carnitine/gamma-butyrobetaine antiporter	3.92069	4.72594	2.62035	2.59092	4.50695	3.93869	3.56217	1.80523	1.2351	0.887481	1.20917	0.686204	-1.1622	0.00737713
5095	D-ribose pyranase	33.9532	33.3774	14.6407	21.6984	9.88183	32.4883	27.0302	13.1948	6.06402	6.38031	1.78431	5.07423	-1.15598	0.0738969
696	Glutathione S-transferase omega	43.0477	45.5901	58.9001	88.68	43.4746	48.1966	24.7737	10.876	22.276	31.3316	22.1035	28.3862	-1.15043	0.00022109
348	Nickel ABC transporter substrate-binding protein NikA (TC 3.A.1.5.3)	492.543	472.048	148.711	228.615	278.689	402.259	206.984	200.04	78.8867	100.819	128.576	134.719	-1.14256	0.00208136
1313	Uncharacterized LysM domain protein YgaU	1565.91	831.333	1196.63	863.685	633.117	408.008	384.948	184.455	532.248	465.059	379.887	350.114	-1.13783	0.000817512
4237	Ribulokinase	11.9368	10.2599	4.50941	4.85632	8.89404	11.26	5.83611	4.14017	2.03509	3.04318	2.69238	4.30874	-1.13204	0.00198097
3398	Biofilm regulator BssR	16104.6	9874.51	4984.01	4064.08	2057.93	4290.17	5040.82	4371.6	3138.13	2240.36	1019.38	1396.56	-1.12828	0.0431502
3687	Regulator of nucleoside diphosphate kinase	189.206	189.326	59.9181	73.2679	80.46	155.237	67.2741	48.7428	46.8934	53.814	48.8262	53.2447	-1.12447	0.000801269
1749	Signal transduction protein PmrD part of PhoPQ-PmrD-PmrAB multicomponent regulatory system	85.8084	80.0748	184.971	149.646	80.2294	60.4823	49.6573	54.8009	57.8175	41.7963	42.4136	29.2022	-1.12131	0.000908748
1319	Carbon starvation induced protein CsiD	32.5364	23.6403	28.2763	26.8968	36.8246	54.2295	26.0235	14.4017	7.6531	11.7544	14.0483	14.9349	-1.12031	0.00151636
3223	Possible hydrolase or acyltransferase RutD in novel pyrimidine catabolism pathway	5.96415	4.1587	4.20007	4.16903	4.8472	10.1064	3.32713	2.47543	2.99205	2.398	1.45537	2.1415	-1.1187	0.00298422
4101	Uncharacterized lipoprotein yaeF precursor	12.7099	14.8259	23.4886	21.446	5.43646	3.59115	5.3413	4.32741	6.46409	8.63761	10.6987	5.98557	-1.11558	0.0994668
4377	Isoaspartyl aminopeptidase @ Asp-X dipeptidase	363.819	394.418	103.021	151.384	80.9803	64.5665	112.69	104.046	85.1843	104.537	31.8022	46.4408	-1.11478	0.0366988
782	Transcriptional regulator YgiV AraC family	29.3642	40.662	59.6233	76.0524	74.7028	76.7176	46.4862	31.0015	17.6271	18.7901	20.1705	25.2905	-1.10206	0.00366605
2544	Superoxide dismutase [Cu-Zn] precursor	166.621	130.97	89.9713	124.916	53.7327	76.4216	61.5203	27.8994	57.1751	60.7873	36.5294	34.4542	-1.10087	0.000507285
3785	Protein QmcA (possibly involved in integral membrane quality control)	64.8362	64.7238	46.9823	64.9677	59.6493	53.4556	26.6358	21.0035	37.6071	32.2219	20.6809	17.27	-1.0997	2.34452e-07
3222	Putative aminoacrylate peracid reductase RutC @ RidA/YER057c/UK114 superfamily protein	6.26467	5.39606	3.99886	4.08738	6.40009	9.27292	3.61535	3.00347	1.93404	1.91084	2.79711	2.41767	-1.09939	0.00492428
1986	Sensory histidine kinase BaeS	45.9329	37.5385	14.0417	17.776	42.2914	47.494	26.2422	11.0059	14.0605	15.5138	11.0312	12.6248	-1.09924	0.00418906
3944	Mhp operon transcriptional activator	10.0301	6.52366	22.1102	15.4428	14.1933	6.55854	10.0501	5.33714	2.76475	3.0991	4.30393	5.37346	-1.09511	0.0172929
2239	Flagellar protein FlhE	18.826	23.4793	11.0443	15.83	4.76937	2.54828	4.57734	5.74125	9.21416	6.28128	2.33065	4.76152	-1.09369	0.0558601
1882	D-lactate dehydrogenase	151.915	148.091	135.511	173.675	154.363	155.435	112.013	68.4528	62.4273	60.9584	50.611	52.6464	-1.09159	3.02908e-07
4238	L-arabinose isomerase	25.1234	22.7267	8.64007	10.0177	12.3817	15.9916	10.7718	5.54991	7.96778	6.70925	5.76172	4.66886	-1.0913	0.000910009
3263	UPF0319 protein YccT precursor	8.95904	9.5992	5.07429	6.36226	8.17837	12.5247	4.82358	2.99068	3.52787	5.06988	3.89337	2.35203	-1.0904	0.00113833
1155	L-fucose operon activator	74.9353	66.6341	35.7567	45.7001	44.902	59.8559	27.9427	19.2416	28.1189	29.2969	21.8408	18.3208	-1.08286	1.90891e-06
321	Di-tripeptide/H+ symporter DtpB	42.345	33.8575	70.5807	49.9374	48.2252	46.4119	34.5366	20.7445	18.9664	16.0521	20.8453	18.6704	-1.08226	3.20423e-05
2642	Uncharacterized GGDEF domain protein YneF	38.5277	36.0555	78.3808	49.6679	47.6468	35.7292	17.3967	15.4653	31.9776	35.6268	21.4318	25.1127	-1.07584	0.0020504
4176	Spermidine synthase	331.786	244.074	144.271	196.097	475.616	1565.79	171.905	177.912	274.095	306.281	264.786	189.214	-1.07534	0.0920076
1770	Glycerol-3-phosphate transporter	17.8398	14.3784	10.2487	4.5265	37.3867	22.2918	10.3444	5.333	10.4643	8.11271	6.06588	7.76448	-1.07154	0.0241478
527	Alternative ribosome-rescue factor A	63.3783	52.6723	39.3265	35.312	53.492	43.6335	13.0818	11.5516	34.1769	16.8834	25.0944	27.2954	-1.06622	0.000752518
2577	Putative GTP-binding protein YdgA	270.037	295.195	245.91	311.681	246.783	231.786	131.529	91.6625	128.466	146.259	115.162	108.955	-1.05498	8.02737e-15
2221	Trehalose-6-phosphate phosphatase	307.896	202.111	208.492	199.674	254.227	166.235	137.743	44.0456	107.926	77.0463	102.708	132.319	-1.05058	0.000186215
3003	Uncharacterized protein YmgD	556.332	666.561	467.326	308.019	1272.09	827.102	484.349	422.463	305.627	304.965	176.124	182.087	-1.04871	0.011444
3961	Propionate catabolism operon regulatory protein PrpR	5.27049	3.69695	7.63158	7.3463	2.19342	2.5242	2.18307	1.20633	1.70965	3.51595	2.15122	2.12898	-1.04815	0.0128865
5023	5-methyltetrahydropteroyltriglutamate--homocysteine methyltransferase	42.7115	47.6986	79.8676	75.7575	59.7501	18.1523	23.6224	36.4838	17.6613	15.9002	14.9455	37.0892	-1.04331	0.0117681
470	Cell filamentation protein Fic	150.572	100.349	120.957	98.8089	143.874	86.6395	50.0521	27.6667	57.2526	55.5205	60.207	65.3413	-1.04294	8.52219e-06
2812	ATP-dependent 23S rRNA helicase DbpA	80.7701	77.6934	65.7181	55.3452	53.4947	40.9689	32.1006	25.0801	23.8324	21.2346	27.9378	37.2637	-1.04242	1.63971e-07
3992	Putative Dihydrolipoamide dehydrogenase%3B Mercuric ion reductase%3B PF00070 family FAD-dependent NAD(P)-disulphide oxidoreductase	51.1945	33.4472	38.1587	31.4578	38.923	30.9027	11.9082	7.11575	21.6611	22.0033	15.5107	23.3243	-1.03861	0.000574732
3719	Glutamate--cysteine ligase-like protein YbdK	56.0608	52.0314	59.348	62.5125	55.3359	54.5561	30.2465	12.587	32.0225	26.2538	22.8447	32.4701	-1.03467	6.97271e-06
3333	Anaerobic dimethyl sulfoxide reductase chain B iron-sulfur binding subunit	362.585	368.803	181.278	147.981	249.351	198.58	94.4403	90.8322	72.0618	91.1585	199.142	123.726	-1.03434	0.00233413
4769	Quinone oxidoreductase	402.285	323.944	365.35	358.302	324.435	234.042	226.013	163.289	156.693	158.434	85.5527	126.939	-1.03339	2.89692e-06
3149	Flagellar hook-associated protein FlgL	89.1371	29.499	17.4208	20.2041	25.2609	21.7826	15.5041	9.53209	23.2427	21.2814	10.9977	9.91651	-1.03252	0.0239561
3002	UPF0757 protein YmgG	303.229	436.391	262.9	166.757	790.879	518.638	296.822	250.503	216.678	178.881	99.9215	107.727	-1.03238	0.0220477
4260	Electron transfer flavoprotein alpha subunit ecFixB	4.11792	3.69476	2.78569	3.66939	4.6191	4.69552	2.97057	1.30649	2.08571	2.85464	0.883948	0.882887	-1.03223	0.00878525
4515	Ribonucleotide reductase of class III (anaerobic) large subunit	407.585	316.317	215.665	266.936	253.714	421.359	179.257	158.291	145.216	148.471	118.148	116.183	-1.03174	5.64963e-06
1735	Uncharacterized protein YfbM	30.1851	25.7483	10.8137	10.4617	7.30512	7.86542	11.2365	10.5815	6.31153	2.40095	7.10421	3.30032	-1.03091	0.0562112
776	Uncharacterized protein YgiN	537.992	695.145	330.445	457.713	388.26	507.494	333.551	238.763	247.115	232.199	130.85	160.065	-1.02885	0.000140671
542	Amino acid ABC transporter permease protein 1 YhdX	15.6398	13.8394	7.00175	5.9478	12.4029	10.2732	4.67845	3.41287	5.14496	2.44564	6.1993	7.6079	-1.02665	0.00424953
3451	Endonuclease/exonuclease/phosphatase family protein	85.2685	71.5145	53.2453	67.5044	64.6574	48.9019	39.171	19.83	32.2914	31.8488	24.9148	31.2425	-1.02285	1.3355e-08
2806	Uncharacterized protein YdbJ	649.465	562.2	889.827	311.799	724.071	448.695	277.732	178.999	386.501	254.555	262.278	290.075	-1.01789	0.000278991
752	Glycogen synthesis protein GlgS	251.489	162.52	264.789	232.594	212.814	214.661	108.723	42.1804	209.461	96.9937	100.667	66.7205	-1.01743	0.00474135
4829	Regulator of sigma D	76.621	112.054	38.0859	82.6588	51.6446	88.0927	55.3119	26.5179	30.4018	41.1534	28.2797	27.897	-1.01627	0.00151989
3197	Transcriptional regulator CsgD for 2nd curli operon	8.10004	7.25573	5.58126	6.02957	7.60932	10.1276	4.81015	2.73072	3.16175	7.84827	1.40699	1.11785	-1.01498	0.0418871
2222	Alphaalpha-trehalose-phosphate synthase [UDP-forming]	345.842	271.214	251.812	241.003	272.886	220.002	159.387	83.727	102.16	105.864	110.498	177.461	-1.01444	7.28728e-07
4045	Flagellar motor rotation protein MotB	2.62384	3.55149	1.13451	1.97566	7.20641	3.6803	2.3332	0.88681	1.94157	2.09266	1.836	0.943864	-1.01311	0.0562112
2940	Cation transport regulator chaB	100.755	100.733	87.6746	79.1289	104.904	83.4563	46.4361	29.3027	66.0179	63.4433	20.5466	34.2033	-1.0125	0.0004804
1953	Uncharacterized protein YehI	7.89279	7.42487	9.85293	10.4013	7.40723	6.37465	3.03646	1.81169	4.60971	4.71863	5.01945	6.02355	-1.01247	0.0257889
2465	Ribulosamine/erythrulosamine 3-kinase potentially involved in protein deglycation	408.576	351.164	353.54	292.861	273.13	202.001	148.186	104.505	205.591	148.898	126.207	132.878	-1.01029	1.98896e-07
1362	DNA repair protein RecN	34.4263	41.9426	113.275	196.238	30.4902	30.6308	37.2013	29.291	39.9681	51.8964	21.1426	31.9636	-1.00664	0.0761933
380	Gamma-glutamyltranspeptidase @ Glutathione hydrolase	46.0308	41.0354	140.67	137.372	75.1603	60.8326	49.2584	37.6959	45.4936	39.9664	26.2272	39.5441	-1.00168	0.00910282
2826	Universal stress protein E	377.239	341.929	293.479	329.46	316.195	326.234	217.111	145.086	157.9	155.024	138.692	116.75	-1.00014	2.88761e-11
323	Universal stress protein B	152.248	118.679	184.834	106.71	93.4391	83.7046	67.0223	32.7621	66.5495	66.8265	67.4074	43.1619	-0.99988	0.000220468
781	Protein ygiW precursor	634.021	466.971	570.297	643.4	740.955	742.294	477.399	242.176	327.338	258.985	228.616	269.82	-0.999263	2.24859e-05
1505	3-mercaptopyruvate sulfurtransferase	275.972	244.667	129.321	131.645	240.546	203.067	110.57	77.9906	105.613	111.17	73.8191	92.7775	-0.998323	1.39617e-05
180	Lactate-responsive regulator LldR in Enterobacteria GntR family	11.3889	12.1583	13.076	16.8142	5.08307	6.17598	8.83198	5.54376	4.57561	4.93169	2.46482	3.947	-0.996794	0.0122638
3966	Cinnamyl alcohol dehydrogenase/reductase @ Alcohol dehydrogenase	290.585	222.371	450.426	310.337	234.933	173.311	112.439	77.8151	116.994	94.0533	161.936	220.148	-0.995131	0.00284341
789	Uncharacterized protein YqhG	18.0459	14.75	13.1377	10.9335	5.19934	6.39201	5.89353	2.80278	8.37693	5.94669	3.68283	5.10267	-0.994357	0.00771356
4269	Transcriptional activatory protein CaiF	170.353	140.876	70.5135	58.7337	190.851	136.038	59.5593	71.1356	55.7575	38.5365	77.3803	54.2114	-0.993016	0.00425719
3963	FIG00639237: hypothetical protein	213.675	242.659	164.556	198.045	65.2437	86.0265	69.2811	57.2253	99.6609	98.4042	65.7696	59.89	-0.991884	0.00420247
2934	hypothetical protein	14.3916	20.4332	4.60857	9.36303	7.03038	13.9094	10.9522	3.74647	7.26258	2.76274	4.56263	4.03497	-0.987758	0.057538
3301	Aspartate aminotransferase	1284.43	1324.35	528.507	658.709	964.44	1152.69	696.801	585.85	416.499	478.15	280.916	334.138	-0.986767	0.00193395
2519	Uncharacterized protein YdhW	19.0653	16.4958	8.4238	7.7931	8.5903	9.46882	2.81517	3.745	6.73509	6.41757	6.90642	5.93824	-0.980721	0.00526219
3386	Inner membrane protein YbjM	50.8296	52.0885	66.9291	54.0911	47.6382	69.3261	34.1941	24.419	18.3158	20.8083	34.8051	30.1154	-0.97927	8.61906e-05
2805	Heat shock protein HslJ	227.971	295.387	230.169	234.482	206.205	210.12	129.156	66.9183	169.424	117.607	85.6301	101.748	-0.978209	1.21158e-05
396	Glucose-1-phosphate adenylyltransferase	810.247	701.54	413.16	395.545	430.574	368.437	274.985	248.116	299.664	296.192	152.851	190.794	-0.976869	0.00011464
1801	Methylphosphotriester-DNA--protein-cysteine S-methyltransferase (EC 2.1.1.n11) / ADA regulatory protein / Methylated-DNA--protein-cysteine methyltransferase	48.204	44.352	34.4323	37.6819	30.1079	37.7316	31.092	20.0946	16.7792	19.8208	10.1642	12.934	-0.976258	0.000293381
2223	Universal stress protein C	91.2692	85.7656	51.4441	69.2378	50.0891	67.2124	54.8225	29.8036	39.0375	34.6319	17.0806	22.7791	-0.976101	0.000994951
2382	Carnitine monooxygenase reductase component CntB	12.4233	8.69858	9.96043	10.1888	8.38501	6.09075	4.0003	2.97274	7.74817	6.40254	2.41356	3.01333	-0.976026	0.00319556
4328	Purine nucleoside phosphorylase	829.945	801.128	1129.64	1353.82	657.328	606.797	460.92	408.529	426.734	452.846	358.977	464.932	-0.969068	2.08473e-05
2823	Aminobenzoyl-glutamate transport protein	5.35851	3.90734	6.3011	6.67579	5.12911	4.01705	3.27238	2.32836	15.1346	11.2044	2.29028	3.50618	-0.967485	0.000624967
4875	Pyruvate formate-lyase activating enzyme	51.4398	38.0684	15.4626	6.1985	9.06261	6.26634	6.82174	6.7673	11.2824	10.7838	11.2729	10.6444	-0.966067	0.0962028
2877	Aconitate hydratase @ 2-methylisocitrate dehydratase	137.892	74.8228	89.6884	93.4176	97.5104	71.5117	55.621	36.0517	48.8424	39.2658	36.6553	53.126	-0.962677	1.74441e-07
404	Aerobic glycerol-3-phosphate dehydrogenase	44.9147	26.4782	17.6031	16.2998	70.8086	33.0556	19.9523	11.8041	17.8297	13.7489	16.3108	20.5711	-0.962647	0.0146695
1151	Uncharacterized lipoprotein YgdI	190.605	308.139	162.311	261.067	58.427	157.579	187.763	45.878	73.7133	94.583	52.2678	92.0338	-0.956091	0.0397601
393	Aspartate-semialdehyde dehydrogenase	1792.3	1823.59	579.115	587.078	573.307	579.545	508.142	489.388	537.881	582.144	292.645	379.962	-0.954107	0.0142981
330	HlyD-like membrane fusion protein YhiI	80.0764	72.6725	124.616	98.3013	116.333	81.9325	68.4972	67.4768	34.7781	34.6205	36.0984	37.1842	-0.951214	0.000904391
3840	4-hydroxybenzoyl-CoA thioesterase family active site	17.6211	12.2121	15.1771	18.2071	13.2541	10.8765	7.34719	6.169	7.50349	8.59288	7.3042	5.3413	-0.950719	3.19438e-05
710	Inner membrane protein YgjV	21.5212	18.8255	15.968	15.2833	18.5544	19.2766	6.27633	6.06935	11.8003	13.5665	8.44747	7.15666	-0.945781	0.000281554
4524	Galactofuranose ABC transporter ATP-binding protein	12.5012	12.3723	11.1918	13.7597	6.63624	8.19015	7.44718	5.68638	4.66862	4.115	4.9307	4.49594	-0.941347	0.000119188
1564	Transaldolase	476.409	347.419	382.91	429.383	359.977	286.919	207.163	116.184	180.232	164.78	164.347	277.937	-0.938586	1.41707e-05
1316	Gamma-aminobutyrate:alpha-ketoglutarate aminotransferase	109.487	72.3107	165.823	127.325	134.562	98.1474	54.2471	41.0452	69.5303	53.8443	56.812	71.3761	-0.938448	0.000158104
4912	Glycerol uptake facilitator protein	38.3294	30.7376	27.598	24.1684	33.7872	19.335	23.1536	8.32438	17.5838	14.7009	10.9252	10.0765	-0.938024	0.000667217
2746	ABC transporter periplasmic-binding protein YdcS	29.6178	18.1789	24.2485	27.4014	24.1246	17.4778	16.046	9.90395	13.7971	13.9616	7.77458	7.52938	-0.937713	0.000146248
3334	Anaerobic dimethyl sulfoxide reductase chain A molybdopterin-binding domain	363.763	330.781	176.372	167.85	166.272	104.636	83.9565	76.4548	76.5693	67.6941	199.298	114.93	-0.930831	0.0198315
718	24-dienoyl-CoA reductase [NADPH]	9.84661	6.99392	8.39814	7.16726	5.57016	4.81558	4.19092	2.57373	3.89251	4.69488	2.68074	2.83199	-0.930805	5.75369e-05
2161	Uncharacterized protein YodC	154.342	94.0078	220.975	62.7476	347.51	169.877	103.033	43.7139	153.376	57.6753	87.8181	75.2715	-0.929109	0.0550448
3182	Acidic protein msyB	740.258	279.63	394.919	258.559	993.768	482.266	151.729	80.0421	526.177	227.854	316.196	243.405	-0.926086	0.076714
1159	Fucose permease	2.85335	2.79373	1.68596	1.60143	2.54144	2.18621	1.61885	1.24598	1.56287	1.02091	0.632255	0.710432	-0.923766	0.00549629
2541	Transcriptional repressor NemR AcrR family	27.5779	21.2971	15.027	20.7003	31.3509	40.7545	20.765	16.6374	9.82371	8.73947	9.15947	13.4282	-0.922211	0.011025
588	N-acetylmannosamine-6-phosphate 2-epimerase	33.0284	26.3737	12.0918	11.5473	18.4332	21.7107	14.2907	10.801	13.2881	15.2965	2.7756	4.36933	-0.921273	0.0555176
2522	Uncharacterized protein YdhT	13.9412	13.2711	19.5317	21.186	17.5885	16.4185	6.96579	4.87778	11.5079	11.7419	7.06702	7.80019	-0.920306	0.00088414
791	NADPH-dependent broad range aldehyde dehydrogenase YqhD	255.929	247.835	124.339	180.539	153.379	241.837	115.507	105.144	131.899	134.222	44.71	67.699	-0.919196	0.00472219
2743	ABC transporter permease protein YdcV	10.3686	9.19367	14.9805	12.233	8.84132	8.97548	5.53119	3.52616	6.11959	6.76495	4.5038	5.62299	-0.917022	0.000142341
1705	Probable glutathione S-transferase YfcG homolog	55.5598	40.2831	76.215	71.3336	48.14	41.4062	21.5917	15.194	23.101	30.6047	36.1085	38.0224	-0.914896	0.00275392
4604	Entericidin B	67.2077	74.7504	70.9469	91.2663	30.5107	36.9024	35.3524	22.791	44.552	24.2382	32.854	24.3988	-0.91453	0.00679248
2804	D-lactate dehydrogenase	577.271	432.622	482.55	479.812	445.803	440.126	273.502	248.146	243.915	238.689	200.095	214.168	-0.912754	5.03205e-19
1665	3-ketoacyl-CoA thiolase	9.33894	7.3197	19.7596	10.8145	6.17842	3.5967	9.6559	4.32873	3.42551	5.12789	2.22302	3.60807	-0.910439	0.0631127
332	Inner membrane transport permease YhhJ	40.2994	35.6664	51.974	45.3584	58.2539	41.3572	36.955	37.4988	14.221	12.9075	16.2095	18.4818	-0.909781	0.010019
5018	Dienelactone hydrolase family protein	142.024	132.282	132.915	144.122	91.7984	94.6554	110.798	53.5421	58.0991	54.2793	46.1239	45.4825	-0.906689	0.000390799
30	Uncharacterized protein YidF	46.7359	34.545	27.9679	33.0574	20.5663	23.7968	14.1814	15.9263	25.7382	18.2241	9.53067	9.28959	-0.903849	0.00355616
395	Limit dextrin alpha-16-maltotetraose-hydrolase	420.007	426.96	205.946	236.807	163.182	154.145	171.762	136.677	160.245	173.379	64.7077	85.185	-0.902185	0.0117681
2745	ABC transporter ATP-binding protein YdcT	11.357	9.75784	18.9115	14.502	10.3647	8.18925	9.52734	4.72003	5.53605	7.82322	4.84498	4.25477	-0.901819	0.00316147
2760	Ribosomal-protein-L7p-serine acetyltransferase	87.661	64.6371	52.3329	48.6045	37.6468	35.5116	19.7272	10.6952	24.7759	25.0233	37.1622	42.6428	-0.900653	0.0151965
4567	Putative uncharacterized protein YjfN	139.741	100.305	113.544	99.6772	69.3669	43.24	62.6929	42.9706	53.2768	39.6824	43.6578	34.6533	-0.899997	0.00175791
3621	Ornithine decarboxylase	3.91392	4.74824	3.70237	4.31601	2.64843	3.62441	2.42385	1.33699	2.68041	1.80372	1.62825	1.74921	-0.899864	0.000131976
2337	Protease II	59.846	55.9209	44.2365	51.5077	40.1779	32.8196	25.9585	16.6205	29.0982	27.4647	20.0393	22.7491	-0.898779	5.16697e-07
3792	Copper resistance transcriptional regulator CueR (MerR family)	174.85	188.403	47.8252	66.9142	134.867	109.945	76.5869	46.9227	49.0727	62.7778	58.9815	64.0831	-0.898021	0.00955638
2509	Iron-sulfur cluster assembly protein SufD	179.545	130.4	116.956	130.16	156.67	126.759	118.376	74.0171	63.6232	70.7677	41.9613	54.3093	-0.897896	0.000276773
3599	Uncharacterized fimbrial-system-associated protein YbgO	13.7384	11.5352	6.46241	7.33702	2.2692	2.35752	1.44293	1.7383	2.11433	3.355	2.66583	2.30043	-0.896353	0.029874
1453	Sigma factor RpoE negative regulatory protein RseA	1372.91	1232.63	1061.27	1177.84	764.428	841.229	672.398	519.152	767.444	758.391	240.978	284.812	-0.896147	0.0067466
388	Gluconokinase	15.0379	21.9412	7.90091	9.43143	17.4961	19.8367	14.3851	10.6185	3.18952	4.71096	7.0967	6.20215	-0.89614	0.0496338
2345	Uncharacterized protein YebW	98.8217	95.8388	92.1514	61.9821	78.3409	75.7456	51.4177	35.6729	53.5592	43.5999	38.9187	30.51	-0.892241	1.07933e-06
4046	Flagellar biosynthesis protein FlhA	4.80486	4.22651	2.6682	1.48148	6.46331	2.85382	1.07214	1.10026	2.41963	2.04771	2.91916	2.4795	-0.891201	0.0512472
670	Transcriptional repressor of aga operon	54.3251	52.9128	38.3774	28.4973	72.3133	82.632	33.2306	30.3036	32.8035	38.3441	16.2424	18.1609	-0.888025	0.0128865
1958	Uncharacterized protein YehE	106.176	139.465	75.6361	100.344	63.6181	68.955	29.2964	25.2156	73.653	78.1927	36.6143	36.6809	-0.884955	0.0151965
394	14-alpha-glucan (glycogen) branching enzyme GH-13-type	686.228	674.108	320.52	356.39	309.241	254.547	252.733	200.836	289.618	318.766	105.96	130.556	-0.884353	0.0150672
2552	Pyridoxamine 5'-phosphate oxidase	181.924	201.305	122.793	170.407	175.352	184.188	146.942	97.8245	66.6449	80.4264	64.8907	71.7592	-0.883027	0.00039098
4938	Rhamnulose-1-phosphate aldolase	3.45297	4.64061	7.66643	9.79981	7.70841	6.72708	3.55337	2.8178	4.4228	4.23732	2.42234	3.27631	-0.878474	0.0122485
3424	hypothetical protein	206.734	270.574	174.211	185.295	93.9256	162.06	115.175	68.9031	73.977	78.1705	115.542	100.333	-0.878426	0.00150617
2508	Iron-sulfur cluster assembly ATPase protein SufC	161.06	125.334	112.953	115.917	133.883	117.196	114.343	59.4031	62.3728	67.4966	43.2503	45.0911	-0.876462	0.00036166
2700	NAD-dependent malic enzyme	377.799	318.383	240.332	262.532	343.656	252.31	207.293	163.104	151.973	145.482	119.459	116.327	-0.87178	1.35095e-06
2621	Putative periplasmic protein	78.0382	54.7815	114.196	89.593	113.272	105.966	68.1515	32.0118	69.9908	50.4628	28.1797	41.3988	-0.871554	0.00649146
650	ThiJ/PfpI family protein YhbO	108.842	74.6292	98.9182	96.2884	74.4224	77.7478	77.2807	31.3541	38.2169	30.1808	42.6768	52.3806	-0.870771	0.000907803
2998	Cell division topological specificity factor MinE	301.691	406.147	191.271	300.389	247.708	352.423	199.128	150.318	163.641	201.176	108.529	105.907	-0.869737	0.000935146
1793	Acetoacetate metabolism regulatory protein AtoC	17.9733	21.4524	8.83542	12.0469	14.1031	16.0169	10.3832	4.53847	6.95281	11.447	6.66864	6.48812	-0.867178	0.00378194
3183	Putative outer membrane lipoprotein	1203.17	566.992	692.329	545.516	1081.25	1101.86	244.002	141.244	519.91	550.492	339.646	414.928	-0.864121	0.016785
4516	Ribonucleotide reductase of class III (anaerobic) activating protein	51.6168	51.9663	58.0244	90.2095	74.1395	133.62	52.8707	36.4656	33.1984	36.2879	44.9468	39.3483	-0.86161	0.0112855
345	Nickel ABC transporter ATP-binding protein NikD (TC 3.A.1.5.3)	353.602	315.484	148.115	185.1	244.489	310.588	169.656	177.144	106.645	115.384	115.16	115.171	-0.860415	0.00176028
3630	Outer membrane porin for chitooligosaccharides ChiP	1.98159	3.39247	1.19554	1.2908	2.61676	3.52924	1.42059	0.874709	0.864442	2.10233	1.06526	0.997483	-0.859444	0.0562621
4512	PTS system trehalose-specific IIB component / PTS system trehalose-specific IIC component	38.5743	49.1614	35.2987	34.3604	37.6604	19.6609	38.045	24.9066	20.133	11.299	5.79713	10.491	-0.856863	0.0576295
344	Nickel ABC transporter ATP-binding protein NikE (TC 3.A.1.5.3)	236.509	231.661	123.815	167.627	168.391	238.683	128.463	131.408	88.3421	107.629	73.2593	75.4901	-0.855319	0.000830546
1483	Inner membrane protein YphA	117.209	100.147	120.731	82.6849	78.6522	61.8523	31.8165	26.6703	59.7186	68.4981	49.6064	51.2427	-0.854373	0.00233579
2701	Alcohol dehydrogenase	245.68	194.654	308.274	233.3	124.944	96.8291	87.1208	49.5045	188.692	174.483	51.1468	70.7976	-0.85403	0.0601592
410	RNA 3'-terminal phosphate cyclase	58.6439	52.6054	42.1442	32.2596	29.8834	25.5621	28.9563	21.5137	27.0466	15.9308	20.4791	17.4564	-0.852927	0.00186773
2466	Uncharacterized protein YdiZ	154.13	113.111	134.801	106.3	190.933	92.2034	55.4069	30.3097	126.353	66.7646	54.0812	77.5234	-0.85058	0.0136455
1489	Hca operon (3-phenylpropionic acid catabolism) transcriptional activator HcaR	17.3465	13.2254	11.8561	11.441	7.36281	10.3032	16.2265	6.59942	2.94013	3.16893	4.39236	3.79203	-0.848911	0.079917
3126	YcfF/hinT protein: a purine nucleoside phosphoramidase	432.861	531.323	267.645	359.814	389.562	408.124	202.653	124.591	204.011	179.645	253.273	273.906	-0.847907	0.000575188
2486	Phosphoenolpyruvate synthase regulatory protein	99.4916	74.1044	84.8729	93.077	84.8407	98.2662	69.262	48.9433	45.0969	45.5432	37.5405	33.7807	-0.847313	3.20423e-05
732	G/U mismatch-specific uracil DNA glycosylase	408.733	143.18	223.886	185.348	332.067	453.33	211.047	166.685	146.705	132.332	116.936	146.61	-0.846205	0.0146695
3545	Molybdenum ABC transporter permease protein ModB	104.883	79.8416	71.6733	53.6612	66.0683	60.657	43.355	57.0767	29.8305	31.4699	26.3078	36.16	-0.845899	0.000550861
3171	Dihydroorotase	336.108	344.294	261.493	433.49	297.368	347.695	224.44	215.176	152	233.078	93.5273	142.386	-0.845359	0.00146677
2506	Iron-sulfur cluster assembly iron binding protein SufA	187.088	121.001	127.459	102.724	84.7199	93.6339	109.418	48.9173	91.0237	64.4939	26.8533	32.9629	-0.843367	0.0256165
2450	Osmotically-inducible lipoprotein E	1103.51	960.243	1189.89	973.146	753.536	997.536	480.53	242.029	697.416	533.649	567.647	615.94	-0.837622	0.00128323
3225	FMN reductase (NADH) RutF	5.63251	8.0357	5.30125	6.62789	6.76176	12.0548	6.72987	3.17693	3.02414	2.44461	3.19614	5.14549	-0.837148	0.0387827
995	S-adenosylmethionine synthetase	794.288	843.361	472.744	674.624	815.411	814.475	458.65	496.963	330.171	383.978	288.013	359.989	-0.835852	0.00011464
5127	Uncharacterized protein YieE	75.9654	72.7251	67.1954	83.8949	78.9017	67.5439	39.1759	27.5316	37.5484	37.6469	41.3009	51.1483	-0.832776	7.1145e-07
673	D-galactarate dehydratase	37.1684	34.6654	25.0393	17.1062	36.1109	30.4467	17.2498	17.0063	16.724	17.0633	13.6131	12.8297	-0.832272	0.000115792
3332	Anaerobic dimethyl sulfoxide reductase chain C anchor subunit	237.602	271.393	205.671	120.087	239.486	167.347	92.6128	96.7036	76.5583	71.0393	181.956	121.226	-0.831926	0.00792626
2443	Succinylglutamic semialdehyde dehydrogenase	7.0487	4.57203	22.6558	17.2707	5.25031	4.96562	6.48688	4.29932	5.50348	5.40904	5.06701	5.90442	-0.829749	0.0962028
2162	Diguanylate cyclase > DgcQ	80.4566	71.9266	49.5012	47.9747	43.0084	46.6764	39.15	25.8971	50.5779	50.7791	27.8051	28.6426	-0.825944	5.50429e-06
4814	Homoserine O-succinyltransferase	40.5375	35.3927	28.4334	29.2299	36.3499	33.203	19.128	21.1001	26.3575	27.3967	6.08841	7.71316	-0.825143	0.037956
2492	Electron transfer flavoprotein beta subunit YdiQ	10.7752	12.024	4.13386	4.59496	3.85023	4.58191	3.30951	2.32379	4.52508	4.3939	2.06809	4.14481	-0.824574	0.0470276
4947	bogus protein	161.866	113.871	46.1761	60.4238	78.4921	67.0923	77.0768	45.8502	39.6251	30.5815	34.6133	46.8839	-0.822288	0.0209293
2548	Transcriptional regulator SlyA	205.937	229.745	136.117	184.108	131.728	177.56	105.223	70.5736	112.916	131.362	75.0369	70.5016	-0.820602	0.000423402
1794	Signal transduction histidine-protein kinase AtoS	10.815	12.4098	8.83877	9.0428	9.5997	11.0087	7.98633	4.9025	6.65719	5.11467	4.19302	4.15384	-0.818427	0.000100547
2052	LysR-family transcriptional regulator YeeY	53.2176	45.2768	62.0495	59.325	42.3047	34.6199	41.6205	28.0245	25.9723	27.3572	21.802	22.9018	-0.817536	1.55994e-05
1056	Isopentenyl-diphosphate Delta-isomerase	45.044	43.2001	61.77	52.6098	28.6544	38.3838	19.0532	16.3149	29.6526	34.4093	19.1107	25.2799	-0.814662	0.00270661
2071	Inner membrane protein YeeA	74.4613	70.4262	57.2464	58.5858	56.6379	44.0135	20.2582	18.4007	32.5116	38.7236	35.9334	44.2738	-0.814284	0.00177313
1373	Integral membrane protein YfiB	56.3441	53.015	21.4532	38.3294	31.5997	38.4452	27.4503	20.243	17.4334	15.1712	25.3424	21.3086	-0.804379	0.00397019
993	Galactose-proton symport	85.637	106.784	41.8663	47.7506	44.5796	33.5321	37.4441	21.8108	22.7359	27.9991	41.9623	36.4419	-0.803343	0.0166772
4879	Phosphoenolpyruvate-protein phosphotransferase of PTS system	8.35759	6.23995	7.74505	6.62661	3.69221	3.96934	4.42041	2.73274	2.43059	2.76752	3.5943	3.49026	-0.799361	0.00269374
3329	Hypothetical MFS-type transporter protein YcaD	62.2987	53.0529	78.5872	38.2924	56.5128	53.749	37.5473	35.1286	39.3291	32.5894	21.1612	20.6291	-0.795765	0.0011343
2744	ABC transporter permease protein YdcU	9.39401	9.8175	9.7142	9.82649	9.16714	8.72658	7.49716	4.86305	4.96599	6.56566	2.56345	4.19371	-0.795271	0.00108869
1802	Alpha-ketoglutarate-dependent dioxygenase AlkB	31.7484	26.4261	21.9116	18.6287	28.792	21.473	19.4453	13.9687	17.9645	12.7018	4.9884	11.7374	-0.787652	0.009663
2646	(4S)-4-hydroxy-5-phosphonooxypentane-23-dione isomerase	31.6592	17.9405	41.1572	31.6081	32.8956	17.9245	19.919	18.0918	15.4324	21.4848	9.15661	9.64577	-0.785605	0.0211432
2525	Uncharacterized protein YdhQ	246.011	139.867	244.678	156.835	314.044	192.972	114.223	93.0135	128.988	86.908	143.019	134.726	-0.784203	0.00255639
2507	Iron-sulfur cluster assembly protein SufB	144.317	110.201	101.561	97.328	109.41	94.3931	111.804	67.9595	52.5642	41.2938	37.381	46.3209	-0.782818	0.0062373
31	Multidrug efflux pump EmrD (of MFS type)	37.3382	27.0633	49.2857	33.3717	44.9666	38.242	17.0359	19.3868	26.2124	28.2522	18.9022	16.23	-0.78079	0.0010602
3378	Putrescine ABC transporter putrescine-binding protein PotF (TC 3.A.1.11.2)	62.0265	56.7792	23.0934	20.7393	17.5022	16.3463	12.7505	16.3407	22.3601	28.449	9.57619	14.758	-0.777114	0.0842167
3726	Copper/silver efflux RND transporter membrane fusion protein CusB	1.73315	1.54362	1.70412	1.91457	3.06268	1.26139	1.14309	0.837905	1.14656	1.97725	0.6168	0.577555	-0.772072	0.087987
532	Peptide deformylase	310.303	289.161	438.409	560.586	256.871	261.333	165.65	146.533	186.018	213.543	227.599	221.17	-0.771804	0.00426929
4602	Lipocalin Blc	51.1899	52.9797	80.5154	77.0173	78.0984	73.0633	38.054	19.334	34.5153	40.7892	48.0272	47.7943	-0.77087	0.00706232
4745	NrfC protein	31.2073	37.8826	13.7174	14.3849	20.72	9.19012	8.82394	11.2938	12.391	14.1056	11.2759	10.0556	-0.768082	0.0325892
2938	Protein YchN	193.475	167.141	66.905	63.3852	83.2041	105.263	77.73	39.5946	67.3943	49.5654	73.3887	59.9091	-0.767181	0.0244466
2510	Cysteine desulfurase > SufS	154.133	116.341	102.716	115.392	135.911	109.088	110.552	66.5252	62.1429	59.3533	42.8274	59.2597	-0.76639	0.000770653
2491	Electron transfer flavoprotein alpha subunit YdiR	11.1023	8.73689	8.1688	6.98787	9.62417	7.4213	5.25059	4.58733	4.18476	4.58201	3.9018	5.7571	-0.763676	2.27517e-05
2537	Probable ATP-dependent helicase lhr	69.5506	55.4285	66.9645	67.0875	37.0302	32.4281	38.4862	36.1043	29.6058	29.7911	21.6601	24.1492	-0.760979	0.00214273
1769	Anaerobic glycerol-3-phosphate dehydrogenase subunit A	6.69731	7.1117	5.12177	7.15689	12.4924	2.15173	4.74437	2.93807	3.27371	2.51739	3.78258	4.94591	-0.759742	0.063916
4053	Acyl-coenzyme A dehydrogenase FadE	17.4023	12.8115	23.6668	20.9902	15.7976	7.68002	12.8891	9.92738	10.523	9.62345	4.56356	6.82436	-0.757621	0.0251018
3783	Probable iron export permease protein FetB	32.5588	31.4261	45.5469	44.0896	42.3104	25.6254	18.7064	20.4243	17.5124	17.2376	24.4466	23.6575	-0.756262	0.000579642
3224	Probable malonic semialdehyde reductase RutE	6.05081	5.55258	5.12323	4.75824	5.3236	8.68453	5.41122	4.51193	1.74137	2.61627	3.24055	2.37472	-0.753227	0.0490437
1376	Uncharacterized protein YfiL	38.2543	42.5209	22.7961	20.0088	19.5703	21.0921	17.8397	7.09884	22.7507	19.2863	12.2854	11.6458	-0.750896	0.0304408
3906	Protein YaiA	173.624	221.931	94.9702	129.377	94.4851	114.318	61.7676	32.0499	96.9702	79.1314	96.7122	89.882	-0.749019	0.029969
2190	Cytoplasmic alpha-amylase	217.881	153.841	189.149	177.883	162.495	112.144	62.3273	35.0596	103.431	104.725	115.948	137.984	-0.74602	0.0292521
2520	Uncharacterized ferredoxin-like protein YdhX	19.2976	20.9586	10.9627	6.9182	14.4089	12.7243	8.76392	4.59909	7.83156	9.54639	9.33497	7.07052	-0.745784	0.0190102
4619	Transcriptional regulator YjdC AcrR family	322.205	237.901	223.817	248.074	272.414	245.95	157.658	121.79	159.505	156.629	111.313	158.557	-0.745369	2.11765e-08
590	Putative sugar isomerase involved in processing of exogenous sialic acid	43.2747	42.9845	31.255	26.4581	69.6767	66.765	25.7906	14.4098	25.1503	21.686	35.8142	35.324	-0.743435	0.0479032
589	N-acetylmannosamine kinase	42.0677	50.1749	17.6662	15.7834	20.1741	30.6768	25.479	13.7371	15.7	18.9555	8.55492	15.9619	-0.741464	0.0524175
1985	Response regulator BaeR	100.431	87.2006	59.0025	72.5232	75.4596	69.0852	60.8201	43.9744	43.9974	50.3038	31.4414	28.5422	-0.741209	0.000639848
3397	Soluble aldose sugar dehydrogenase PQQ-dependent	89.8841	69.9478	79.3434	72.2873	43.188	36.1943	40.2381	21.3819	43.6777	32.8905	35.1427	43.0372	-0.7408	0.00600766
2643	Altronate oxidoreductase	46.8355	57.1174	21.2699	29.3736	22.8671	25.2036	27.0724	23.309	22.7454	22.3626	7.91389	9.27191	-0.737358	0.0728718
2551	Inhibitor of vertebrate c-type lysozyme outer membrane > MliC	45.3662	59.665	31.1958	38.8797	46.6562	40.7165	42.9777	22.791	25.7997	27.9092	10.537	20.2144	-0.7345	0.0220347
1743	Isochorismate synthase @ Menaquinone-specific isochorismate synthase	96.8555	96.2191	75.9034	77.3911	78.9764	72.992	51.6143	37.5102	41.2931	43.6766	47.6092	57.3544	-0.73259	3.04112e-08
3786	Putative activity regulator of membrane protease YbbK	84.1155	66.5111	131.199	63.5637	122.945	86.5472	61.1098	56.0093	59.1115	47.3076	43.9016	46.4309	-0.731401	0.00324446
2504	14-dihydroxy-2-naphthoyl-CoA hydrolase in menaquinone biosynthesis	147.324	120.854	95.116	74.2657	243.66	137.977	98.7227	78.6873	76.2587	70.8252	70.9094	67.1566	-0.730222	0.0167471
181	L-lactate permease	22.3996	11.3193	20.2343	20.9791	7.8826	6.09795	13.9206	8.87694	5.53671	10.6361	5.1791	5.49305	-0.730165	0.0965964
2780	Pyridoxine 4-dehydrogenase PhxI	97.498	88.5852	92.9957	78.7948	95.1641	100.855	41.0123	18.1852	95.6238	90.5725	28.1428	43.1657	-0.729491	0.086646
4964	Inner membrane protein YihY formerly thought to be RNase BN	59.0832	72.6733	54.0285	69.5245	38.8766	49.2803	39.4565	23.4959	27.6498	37.3481	27.5652	38.2854	-0.729447	0.00068206
4813	Malate synthase	24.8193	20.6084	11.9702	18.7606	19.7231	14.7689	19.2557	14.3404	4.78892	9.0223	6.39323	8.30641	-0.728747	0.0521828
2166	Uncharacterized protein YodD	227.822	222.217	170.869	145.18	81.328	121.341	90.5876	50.0803	148.135	137.402	58.4336	59.7314	-0.728143	0.0562112
597	Monofunctional biosynthetic peptidoglycan transglycosylase	203.449	214.025	137.339	157.032	186.499	190.152	140.014	109.922	92.0191	110.2	73.4448	90.9115	-0.727335	0.000142844
4987	hypothetical protein	129.51	146.613	74.7613	139.705	101.27	104.499	85.4176	69.5418	43.1812	68.3758	59.7821	65.7524	-0.725981	0.00233113
1758	Pyrimidine deoxynucleoside triphosphate (dYTP) pyrophosphohydrolase NudI	17.358	27.4282	35.222	29.843	16.1854	39.7691	15.7962	7.70401	22.6211	18.6215	16.0281	15.3744	-0.724636	0.0539685
1779	Ribonucleotide reductase of class Ia (aerobic) alpha subunit	193.578	133.198	73.8194	105.87	136.723	200.408	82.5681	94.3046	79.8896	83.9304	59.6644	80.1301	-0.722283	0.0114082
602	Ribosome hibernation promoting factor Hpf	1139.82	1114.23	595.754	1003.69	586.435	853.253	635.72	348.038	612.683	633.284	343.191	436.596	-0.72165	0.00669071
1704	D-erythro-78-dihydroneopterin triphosphate epimerase	120.72	133.685	78.0359	124.596	73.9491	82.4217	71.2142	55.3765	67.7853	61.6707	44.5013	46.8249	-0.721135	0.000845001
188	PTS system mannitol-specific IIC component / PTS system mannitol-specific IIB component / PTS system mannitol-specific IIA component	91.866	80.1145	105.111	99.7244	55.9944	49.7947	68.9579	51.4406	42.1847	42.3942	26.7119	41.5242	-0.721053	0.00951926
1628	Chloride channel protein	40.1178	46.2005	47.212	51.4548	41.4323	40.8318	40.3358	23.1718	26.3484	24.3342	19.4756	19.7251	-0.716723	0.000592465
3546	Molybdenum ABC transporter substrate-binding protein ModA	183.711	138.949	130.745	92.4202	120.65	99.4682	67.0561	96.8177	74.0979	73.3066	57.6636	61.9193	-0.712818	0.000393237
3827	DNA base-flipping protein	49.3433	61.3543	35.1522	29.8562	26.1758	29.2899	27.9742	24.7633	27.8878	18.9614	15.4793	16.1604	-0.7091	0.0132274
3635	Glucosamine-6-phosphate deaminase	124.248	153.073	126.002	153.157	104.131	99.2411	83.3445	70.0803	71.717	66.8909	67.9866	74.0439	-0.707867	8.6592e-07
4756	Redox-sensitive transcriptional activator SoxR	28.9367	22.8823	35.8854	22.3004	17.2752	19.2039	20.4892	9.11641	20.5227	14.8911	10.5652	8.71922	-0.707525	0.0254695
2742	4-aminobutyraldehyde dehydrogenase	33.8994	32.2052	39.0962	32.438	33.5882	24.5684	17.6266	13.7706	24.1612	20.1916	15.7186	20.5731	-0.707312	2.7207e-05
3173	Biofilm regulator BssS	343.223	323.478	402.655	325.094	184.997	258.941	159.334	141.516	224.542	216.18	138.134	168.834	-0.707303	0.00152479
1451	L-aspartate oxidase	595.389	487.896	459.554	402.484	814.64	526.217	399.59	395.452	200.377	187.183	348.309	344.579	-0.706405	0.0174108
2639	Succinate-semialdehyde dehydrogenase [NAD]%3B Succinate-semialdehyde dehydrogenase [NADP+]	17.8908	18.6498	51.251	40.2804	29.7839	29.0505	13.2388	14.0783	22.2952	19.3113	18.2242	21.4806	-0.703067	0.0440998
2511	Sulfur acceptor protein > iron-sulfur cluster assembly SufE	94.041	64.7444	88.2613	66.8749	137.575	89.5604	85.9583	70.3406	48.911	49.6542	29.7528	28.67	-0.70242	0.0495861
5046	Diaminopimelate decarboxylase and/or diaminopimelate epimerase leader peptide	196.688	275.658	102.907	141.87	122.726	200.868	134.231	90.1586	98.604	119.953	71.0227	86.6333	-0.70109	0.0167947
3124	Lipoprotein YcfM part of a salvage pathway of unknown substrate	592.417	455.697	444.375	453.264	663.992	488.583	321.713	302.567	209.561	214.874	364.07	364.75	-0.697371	0.00200531
9	2-dehydro-3-deoxygalactonokinase	12.7565	14.0848	13.702	13.5301	6.6256	9.44698	7.27653	4.74489	8.30218	7.49512	5.02071	7.62846	-0.696839	0.0064406
385	Uncharacterized oxidoreductase YhhX	194.328	183.795	208.338	203.639	201.663	156.099	136.14	120.147	92.8381	104.726	100.435	108.116	-0.694332	8.95996e-08
3395	D-alanyl-D-alanine carboxypeptidase	222.693	214.424	233.96	198.841	313.228	208.328	155.792	110.829	131.434	123.109	156.846	127.12	-0.69315	5.36892e-05
224	Xylose isomerase	15.0267	16.7991	14.342	11.6463	12.0424	14.3194	7.05034	5.16803	9.47614	11.5347	6.73444	8.87942	-0.692512	0.00187909
1885	Osmoprotectant ABC transporter binding protein YehZ	121.023	118.994	160.517	161.653	99.4642	87.5927	68.9482	37.8361	94.7822	88.7568	65.5803	78.8759	-0.691921	0.010099
4361	Metal-binding GTPase YjiA	106.591	97.5194	81.2765	106.765	105.344	87.0317	79.5749	48.94	51.4233	56.9003	52.1186	50.3505	-0.691038	7.86167e-06
4330	Thymidine phosphorylase	256.232	193.622	214.468	236.424	185.898	149.029	139.446	134.731	104.096	115.093	93.5899	127.691	-0.684482	1.69349e-05
4588	NAD(P)H-hydrate epimerase / ADP-dependent (S)-NAD(P)H-hydrate dehydratase	134.11	105.28	125.353	111.554	149.952	113.888	81.0113	59.7205	74.945	72.2698	69.7973	75.4778	-0.677829	1.12671e-07
3544	Molybdenum ABC transporter ATP-binding protein ModC	57.2911	52.3501	64.4895	55.9303	62.5798	47.9933	34.4767	43.968	34.0135	29.3283	27.3628	29.4995	-0.677659	4.44952e-05
1454	Sigma factor RpoE negative regulatory protein RseB precursor	355.367	376.362	272.937	342.638	241.885	244.744	241.579	213.407	191.811	209.407	102.845	115.421	-0.672794	0.00893139
689	Inner membrane transport protein YhaO	1328.38	1126.82	1017.31	601.604	2182.53	2127.88	1105.08	915.491	773.408	682.159	821.302	695.837	-0.670592	0.0707894
398	Glycogen phosphorylase	511.452	487.866	275.407	286.276	239.901	204.891	145.363	139.707	211.54	199.291	267.798	188.831	-0.667534	0.0213874
379	Uncharacterized protein YhhA	140.325	90.3093	89.8661	127.534	68.4594	80.7122	69.0429	32.7136	40.0968	35.5188	95.541	76.6145	-0.66009	0.0706768
2593	Uncharacterized serine protease YdgD	70.1226	68.2301	68.2674	57.4454	71.3391	60.9677	34.6907	22.0424	47.121	41.1375	42.647	47.3637	-0.657407	0.00135767
2779	FMN-dependent NADH-azoreductase	144.225	102.806	52.2959	65.1598	47.9416	44.4136	45.7364	42.3101	42.3023	57.1316	34.9011	42.5447	-0.654799	0.0386116
4091	UPF0294 protein YafD	305.853	264.061	182.199	205.453	197.899	206.505	202.013	131.136	105.92	113.919	167.283	91.7646	-0.65472	0.0055052
2344	Serine/threonine protein phosphatase 1	42.6212	40.5638	27.4466	23.1846	36.0689	31.1849	24.9466	14.5696	24.2086	21.8973	16.9831	17.3267	-0.647908	0.00184118
533	Rossmann fold nucleotide-binding protein Smf possibly involved in DNA uptake	46.8184	67.0016	48.8042	46.5041	28.8592	41.1347	39.4424	19.5091	22.1215	29.6395	26.2757	29.5708	-0.647603	0.00878525
2952	Outer membrane lipoprotein component of lipoprotein transport system LolB	173.673	167.25	110.74	164.773	151.906	165.241	119.905	90.8354	77.966	86.5112	89.94	93.5473	-0.647204	0.000159614
1166	Pyrimidine/purine nucleotide 5'-monophosphate nucleosidase PpnN	316.374	283.281	225.27	269.666	362.17	289.651	185.039	148.868	168.544	186.954	163.974	192.231	-0.645811	9.63122e-06
3807	Ferrochelatase protoheme ferro-lyase	99.5702	64.9005	89.5039	74.89	102.88	79.9031	50.9898	47.9961	40.1245	44.1197	54.9932	66.5538	-0.64541	0.0010221
1660	hypothetical protein	46.2555	29.2219	28.9208	41.1128	34.6451	34.4074	21.6241	10.196	35.2899	20.6398	22.643	19.6065	-0.645399	0.0411396
1659	Inner membrane protein YfdC	37.6787	31.1222	41.5394	34.3477	29.4169	25.1353	15.6388	9.96649	16.5458	16.2122	31.9506	27.5778	-0.644915	0.0488363
3432	Potassium efflux system KefA protein / Small-conductance mechanosensitive channel	27.6642	23.9893	31.5267	28.3454	23.8475	19.8143	17.7788	9.30685	14.7946	15.1305	16.1224	19.6618	-0.642986	0.00176348
3825	c-di-GMP phosphodiesterase > PdeB	45.2528	39.5266	39.3907	31.9559	27.0183	23.5948	22.6811	18.4709	22.2588	21.1519	17.5555	20.7451	-0.639966	6.46866e-05
1565	NADP-dependent malic enzyme	197.011	150.188	79.7978	91.8615	140.401	146.231	99.5879	73.7709	98.1551	96.9479	51.2025	64.0402	-0.63872	0.0218458
805	Ni/Fe-hydrogenase 2 large subunit HybC	114.143	120.451	86.3966	89.1508	76.6841	76.8444	54.192	50.0761	69.3458	74.8409	46.8138	41.6999	-0.638035	0.00100435
4295	Chaperone protein DnaK	1627.64	1426.47	1595.96	1919.46	2908.58	2362.85	1317.71	1490.48	1017.78	1077.27	1184.69	1102.89	-0.63631	0.0146228
1533	Exported zinc metalloprotease YfgC precursor	202.201	202.212	180.714	198.727	167.674	141.288	169.431	135.392	104.998	93.5846	72.5182	82.4081	-0.633313	0.00628396
1771	Glycerophosphoryl diester phosphodiesterase periplasmic (secreted in GramPositives)	54.3076	47.1356	48.1054	32.4751	77.2593	53.0029	23.4458	18.855	44.3907	33.27	34.5597	34.1707	-0.632715	0.0321093
3542	6-phosphogluconolactonase	555.05	505.496	583.205	543.389	564.566	396.92	268.978	228.048	337.508	351.185	313.843	397.782	-0.629297	0.000219758
3905	AroM protein	56.3196	44.9541	42.078	37.5882	64.6706	47.8827	38.0297	22.6902	24.5627	23.797	30.5807	37.95	-0.626465	0.00538702
190	Inner membrane protein YibH	10.8214	12.463	8.22571	7.21373	14.7854	14.7549	9.61004	6.85535	7.0766	7.33167	3.80821	4.75454	-0.624794	0.0338043
1314	CsiR transcriptional repressor of CsiD	86.5736	78.8185	73.9832	71.0452	68.355	65.1412	44.4171	35.785	45.5801	42.8912	41.1944	58.4873	-0.623134	4.17826e-06
2598	Mlc transcriptional repressor of MalT (the transcriptional activator of maltose regulon) and manXYZ operon	181.236	163.13	84.6988	71.6848	197.261	158.71	120.756	100.068	102.907	83.8544	57.5579	56.8331	-0.619979	0.0728718
4885	510-methylenetetrahydrofolate reductase	39.2507	25.9486	33.7558	25.9066	35.6119	17.2813	26.7699	28.0859	11.2355	13.5057	12.7098	14.468	-0.619042	0.0656302
3784	Probable iron export ATP-binding protein FetA	34.9539	31.8272	23.2223	32.8357	21.8201	16.9251	11.2025	8.77354	25.2527	13.5841	22.8434	15.7167	-0.618282	0.0671403
3699	Uncharacterized proteins YbdD and YjiX	44.0805	53.2365	46.8957	65.6871	29.4137	46.9968	37.6873	32.8053	24.5711	30.8971	24.3916	24.9399	-0.618065	0.0173059
4913	Glycerol kinase	53.8226	52.9499	42.6719	42.2408	36.7313	31.4136	28.2133	17.1273	34.2864	34.7048	20.3066	23.4237	-0.614947	0.004554
5	Uncharacterized protein YidB	143.4	69.1606	241.316	169.884	101.838	111.066	92.3409	73.5139	78.5522	76.325	83.2679	107.998	-0.614723	0.0629852
1778	Ribonucleotide reductase of class Ia (aerobic) beta subunit	200.533	156.515	99.7081	124.372	157.556	216.796	97.6839	95.3868	102.583	101.409	82.8409	101.783	-0.612263	0.0110529
2582	Sensory histidine kinase in two-component regulatory system with RstA	220.098	240.929	131.211	141.335	173.369	141.562	119.128	102.875	130.925	131.355	67.7911	86.8728	-0.609903	0.00691142
397	Glycogen synthase ADP-glucose transglucosylase	690.64	585.728	454.714	378.07	372.753	274.259	237.464	216.133	315.648	278.611	346.195	262.038	-0.607844	0.00999972
2618	Transcriptional regulator YdfH GntR family	99.5179	113.41	67.7748	102.333	88.6706	94.2679	65.8498	39.4116	37.3147	43.8392	96.8429	62.4214	-0.606799	0.0487367
1987	Uncharacterized transporter MdtD of major facilitator superfamily (MFS)	29.7489	33.7091	21.0979	17.1703	36.2127	31.355	22.1145	15.4033	23.2576	23.1685	10.5261	10.4254	-0.605702	0.0604743
347	Nickel ABC transporter permease protein NikB (TC 3.A.1.5.3)	322.808	283.54	145.25	154.741	219.171	249	188.808	200.055	82.0747	86.2209	137.106	145.379	-0.600106	0.0779157
2583	Two-component transcriptional response regulator RstA	348.006	406.468	275.776	286.501	391.143	292.792	239.667	207.873	247.152	282.165	133.229	126.773	-0.599258	0.0155281
2144	Protein MtfA	164.894	125.361	76.2228	64.2388	112.66	132.557	82.8229	52.6935	58.9728	56.5277	85.2505	78.6213	-0.599198	0.0364403
2574	beta-glucuronidase	4.28155	3.81413	3.56478	2.94222	5.94789	4.37547	3.56661	2.41494	2.06532	2.55996	3.49247	1.34827	-0.598651	0.0684543
1625	Na+ dependent nucleoside transporter NupC	174.476	262.285	178.364	213.402	177.008	186.823	155.848	148.056	96.0479	115.509	109.017	113.509	-0.596057	0.00194977
2935	Nitrate/nitrite sensor protein NarX	37.9786	39.5664	28.5316	36.9055	31.4778	32.6952	32.9977	22.5247	16.1919	16.7599	15.801	24.1532	-0.595394	0.00818449
3837	HMP-PP hydrolase (pyridoxal phosphatase) Cof detected in genetic screen for thiamin metabolic genes	41.4432	39.4003	31.7941	30.5447	26.3189	29.8568	23.5102	17.1976	30.3867	26.2668	12.7088	13.6455	-0.594888	0.0221272
1244	Formate hydrogenlyase transcriptional activator	58.9781	52.806	60.3268	70.8722	42.7279	35.0845	42.975	37.0642	29.4313	30.7193	28.4369	29.3778	-0.593145	0.00423637
1666	Enoyl-CoA hydratase / 3-hydroxyacyl-CoA dehydrogenase / 3-hydroxybutyryl-CoA epimerase	17.943	13.8152	24.185	14.6669	17.1021	11.964	14.3191	8.54265	9.94475	11.0634	8.88968	9.16011	-0.588263	0.00664794
414	High-affinity gluconate transporter GntT	27.1068	23.9732	22.1729	20.1959	31.463	31.1773	19.5779	13.2385	15.7708	16.1814	15.8064	17.4056	-0.585403	0.00224045
1023	LysR family transcriptional regulator YgfI	12.6357	16.3519	12.6769	14.8261	16.1197	12.2812	12.0327	5.41192	10.5345	9.81794	8.26181	7.30153	-0.584063	0.00910282
672	Antitoxin PrlF	54.1167	54.7521	44.256	59.8063	45.4246	46.9441	38.865	21.9771	26.4527	40.0159	28.0038	35.5815	-0.581995	0.00298422
2467	6-phosphofructokinase class II	432.356	318.641	307.196	354.728	413.525	310.089	342.442	255.039	206.736	210.354	152.3	172.708	-0.578896	0.00931356
5126	Chromate reductase	138.004	168.192	206.958	255.628	178.156	191.052	111.395	93.0935	95.2093	117.261	129.528	171.8	-0.578445	0.024805
1648	Hybrid sensory histidine kinase in two-component regulatory system with EvgA	13.6602	18.884	20.2567	27.4346	20.4699	20.8176	18.2229	15.2194	11.376	10.6994	9.26744	12.4382	-0.576322	0.0295035
386	Quercetin 23-dioxygenase > YhhW	143.254	100.013	114.172	89.9831	61.8439	52.2201	54.5641	44.4032	88.8543	83.3572	35.8914	41.8976	-0.573901	0.0915135
3296	Membrane alanine aminopeptidase N	243.162	223.639	213.314	285.216	226.853	191.681	186.797	134.339	128.505	138.801	135.784	146.113	-0.573715	5.52368e-05
762	Putative acid--amine ligase YgiC	284.677	294.813	245.321	283.543	262.692	251.483	222.43	183.035	142.958	159.294	161.587	150.164	-0.57356	3.84446e-05
3189	Cardiolipin synthase phosphatidylethanolamine-utilizing bacterial type ClsC	50.8073	42.0984	34.6362	33.2069	49.7589	36.5341	25.3946	17.7424	28.2257	29.9731	25.7065	27.8177	-0.57218	0.00113807
4255	Glutathione-regulated potassium-efflux system protein KefC	44.604	36.5901	89.7135	40.6295	50.4486	35.815	34.7255	26.7547	32.9441	29.662	25.3871	38.2247	-0.570731	0.0422122
1306	ElaB protein	349.889	293.052	361.505	329.323	296.368	389.968	310.516	146.691	248.074	167.048	187.984	227.767	-0.569322	0.0108788
4603	Small multidrug resistance (SMR) efflux transporter > SugE quaternary ammonium compounds	34.1173	37.9943	57.5521	47.5319	48.4168	52.4882	40.4363	29.4563	23.5369	21.5633	36.1351	26.1534	-0.566435	0.0385942
2867	UPF0509 protein YciZ	243.139	316.899	125.676	184.175	166.969	198.089	154.311	105.703	187.656	156.476	76.5682	100.674	-0.566145	0.0655405
3170	Putative lipoprotein yceB precursor	149.528	144.731	129.533	163.957	77.9194	103.242	73.989	53.0166	117.241	113.722	57.7384	70.7891	-0.565868	0.0524175
350	UPF0118 inner membrane protein YhhT	28.1118	31.0637	29.9899	21.0351	22.6963	22.414	19.8608	11.9164	17.0189	16.1344	18.7155	14.3564	-0.564668	0.0012938
4217	Fructose repressor FruR LacI family	267.893	239.798	166.037	161.417	193.497	192.987	180.718	175.593	119.067	113.583	84.0136	99.9257	-0.557165	0.0251397
2638	LysR family transcriptional regulator YneJ	20.341	18.8849	24.3356	24.5104	10.0943	14.761	13.6726	12.8684	9.93265	13.1998	10.4793	11.7868	-0.551642	0.0348294
1470	Uncharacterized protein YfhG	61.12	69.9853	33.2656	56.9447	46.409	53.5336	40.5913	31.0264	35.7726	36.6263	29.1554	32.4693	-0.548454	0.00629597
848	General secretion pathway protein L	5.80916	5.81975	4.90799	4.57158	3.29313	2.61907	2.03437	2.84163	3.57096	3.76332	2.47191	2.42485	-0.547642	0.0604743
4501	Protein YjgK linked to biofilm formation	66.4978	74.7459	51.2436	72.6826	75.8079	84.838	50.006	44.6764	47.0894	49.1215	45.2183	38.8989	-0.546873	0.00346294
5128	Transcriptional regulator YidZ LysR family	23.8654	26.0517	24.7413	22.2138	18.0602	18.5603	16.24	16.6659	12.3771	13.5154	12.4902	13.8072	-0.544135	0.000416458
645	Uncharacterized protease YhbU	120.126	124.552	94.9828	124.877	89.7257	122	99.002	90.6149	44.713	53.9973	68.5539	77.3959	-0.54374	0.033383
322	Universal stress protein A	1876.28	2050.67	1403.24	1830.57	1279.27	1588.16	1201.87	701.806	1311.98	1585.31	745.2	923.57	-0.54229	0.030518
3602	Lactam utilization protein LamB	179.77	173.922	158.463	169.46	207.2	180.765	125.365	120.002	96.8688	103.538	120.087	125.035	-0.534352	0.000176342
3358	Low-specificity L-threonine aldolase	240.749	250.44	220.792	253.696	226.145	197.938	181.392	160.765	118.956	118.821	145.927	170.569	-0.531755	0.000688944
3450	Inner membrane protein YbhQ	161.186	123.516	239.181	115.461	129.485	106.605	132.441	95.6558	91.9657	76.8772	80.0264	87.898	-0.530853	0.0375804
5052	Uncharacterized protein EC-HemX	210.411	229.99	188.727	243.965	162.723	188.403	152.436	101.826	119.966	123.136	143.474	150.801	-0.529977	0.00225092
5024	Transcriptional activator MetR	49.3653	42.268	33.9952	36.1095	39.4351	32.1053	31.1479	26.5895	25.3022	27.4826	15.5364	24.4099	-0.529797	0.00240364
2997	Septum site-determining protein MinD	408.47	426.511	295.459	394.535	416.14	438.684	279.533	266.68	257.432	345.808	189.581	212.012	-0.529749	0.00713541
3455	Inner membrane protein YbhL	333.832	351.572	229.533	200.023	249.25	197.04	137.599	93.2977	168.539	160.486	211.536	228.269	-0.52634	0.0536246
1441	Protein lysine acetyltransferase Pat	69.9038	64.7436	45.5648	50.1535	48.6778	61.3769	42.9399	32.8119	41.6639	41.7609	26.5356	36.0988	-0.525226	0.00251732
1450	tRNA(1)(Val) (adenine(37)-N(6))-methyltransferase	112.023	97.3532	89.8047	70.8904	110.118	81.76	73.9425	64.3096	54.8931	47.9149	54.6093	61.0659	-0.524095	0.00223807
3458	Cyclic pyranopterin monophosphate synthase	272.124	252.594	215.423	272.436	236.086	256.637	235.52	176.982	155.354	187.432	101.601	129.094	-0.523904	0.016587
1548	Glycine cleavage system transcriptional antiactivator GcvR	293.428	348.22	227.454	318.081	305.15	275.639	261.619	203.449	195.119	197.691	153.166	144.056	-0.522212	0.00544669
714	Uncharacterized oxidoreductase YgjR	137.863	112.993	79.0106	79.7764	60.9052	65.0232	60.7529	50.1541	44.1728	59.0532	56.1025	72.9405	-0.521755	0.0261506
4050	Putative LD-transpeptidase YafK	121.63	137.689	87.0802	110.451	122.681	138.249	98.1852	83.9669	66.4131	88.2747	69.4461	63.6947	-0.521617	0.00819421
1777	YfaE: ferredoxin involved with ribonucleotide reductase diferric-tyrosyl radical (Y*) cofactor maintenance	107.673	95.3471	72.0347	81.7904	100.018	158.403	63.4904	78.8301	73.3797	74.872	48.3281	67.6759	-0.520812	0.0626524
4256	Glutathione-regulated potassium-efflux system ancillary protein KefF	55.36	51.8745	55.2473	47.663	36.0551	32.7695	29.8624	18.5419	40.7009	34.6895	25.0902	32.7934	-0.51702	0.0244955
3361	N-acetylmuramoyl-L-alanine amidase @ 16-anhydro-N-acetylmuramyl-L-alanine amidase	110.864	95.1936	107.041	105.046	100.855	90.4361	73.2802	56.0314	66.5385	66.4177	69.3398	66.6795	-0.516027	8.57802e-08
3776	Selenophosphate-dependent tRNA 2-selenouridine synthase	24.1336	20.9781	19.2945	16.2114	18.6458	18.025	14.7246	13.8619	10.6803	12.5858	12.167	12.2948	-0.513881	0.000151734
4586	N-acetylmuramoyl-L-alanine amidase	102.83	105.759	122.401	117.434	116.322	99.268	84.8009	77.5201	69.4352	63.1569	65.7804	75.0951	-0.513308	7.4403e-05
1608	Cell division protein ZipA	458.979	417.377	387.075	418.721	499.347	440.923	296.609	293.997	295.287	308.475	264.736	277.437	-0.512215	2.39573e-06
1554	Esterase YpfH	107.088	75.1148	119.361	84.9033	92.0325	62.622	64.4334	52.6248	67.5928	56.9359	50.8661	60.7548	-0.511456	0.00307247
684	L-threonine transporter anaerobically inducible	10.1473	14.1473	11.8204	16.1859	11.7097	11.2779	11.8046	6.77571	7.65612	9.23609	6.25135	8.39016	-0.500893	0.0254316
343	Nickel responsive regulator NikR	227.667	220.652	119.339	162.495	156.197	199.506	142.698	144.57	138.244	130.44	79.3324	83.1421	-0.500714	0.0533589
2325	Phosphogluconate repressor HexR RpiR family	84.6459	73.324	55.9936	53.0639	90.4864	90.1711	61.4947	45.6606	54.1998	51.0768	40.5812	45.1688	-0.499576	0.0198583
4761	Excinuclease ABC subunit A	193.877	163.623	230.409	266.531	161.485	140.646	139.27	122.093	113.875	117.045	120.02	153.786	-0.496618	0.0155281
278	Inner membrane protein YhjD	87.6284	66.0003	85.9312	72.6256	84.9641	63.1683	51.2505	38.974	46.9641	47.9338	54.5265	64.5905	-0.494513	0.00283025
3721	Uncharacterized protein YbdF	32.3573	31.723	20.0579	23.8154	25.035	32.116	20.0419	16.4911	19.2479	18.7324	18.9553	17.1858	-0.491312	0.0150508
4873	Uncharacterized transcriptional regulator YijO AraC family	32.2261	37.1156	24.3237	28.5365	21.921	21.3538	19.628	17.8958	20.3151	24.9338	13.7803	13.117	-0.490939	0.0287442
1522	Uncharacterized protein YfgG	159.734	247.31	155.597	238.92	128.304	198.209	184.609	82.6175	147.648	140.056	90.2069	115.872	-0.490333	0.0928788
4795	Glucose-6-phosphate isomerase	757.082	967.839	659.231	825.137	607.585	544.868	547.582	465.434	322.808	361.15	517.069	672.873	-0.486948	0.0486567
1037	2-polyprenyl-6-methoxyphenol hydroxylase	206.971	191.461	153.574	217.1	139.674	144.65	173.148	129.381	109.033	116.72	79.0304	96.9058	-0.485005	0.0310502
175	Protein-export protein SecB (maintains pre-export unfolded state)	658.688	805.627	497.737	739.583	564.568	665.421	543.54	391.684	345.849	360.697	477.189	523.909	-0.477556	0.0210112
4735	Multidrug resistance outer membrane protein MdtP	2.23107	2.30472	1.83463	2.15653	1.87089	2.07645	1.6804	1.49144	1.5944	1.32895	1.53254	0.885821	-0.476267	0.0749992
1706	Probable glutathione S-transferase YfcF homolog	42.4744	47.0999	40.997	42.8721	47.2223	47.3566	24.0679	17.4908	26.9799	27.7245	38.7293	45.2911	-0.476192	0.086646
489	tRNA 5-methylaminomethyl-2-thiouridine synthase subunit TusB	167.311	198.538	120.319	153.177	109.942	102.437	107.573	97.3367	107.528	126.75	61.0053	70.0286	-0.474721	0.0604743
4508	2-iminobutanoate/2-iminopropanoate deaminase RidA/TdcF	1597.02	1137.03	1481.22	1413.62	672.086	923.406	906.485	920.789	1057.92	840.246	550.171	709.99	-0.471349	0.0879497
4933	L-rhamnose operon transcriptional activator RhaR	9.42402	13.9261	8.09715	7.42461	7.34288	8.66559	7.66302	5.53392	7.37314	5.8707	5.0546	5.81246	-0.464129	0.0463424
4189	Quinolinate phosphoribosyltransferase [decarboxylating]	130.849	101.388	80.3809	97.2498	83.1152	72.2074	76.8357	62.2547	59.7565	65.3467	52.7177	63.2597	-0.463649	0.00198097
2578	Mannose-6-phosphate isomerase	189.357	170.852	137.545	155.93	174.241	147.468	121.864	118.781	111.778	122.963	93.464	91.9373	-0.46213	0.00022109
1612	Transcriptional regulator YfeR LysR family	28.7688	26.0136	31.211	24.6477	37.3341	31.87	20.1243	20.2833	22.5067	20.0882	20.2107	19.7939	-0.457582	0.00653103
3453	Inner membrane protein YbhQ	29.3237	31.173	40.8492	28.0991	25.3216	20.7115	25.6895	14.8606	16.8152	20.0205	18.62	23.0298	-0.457143	0.0329366
3623	Phosphoglucomutase	391.402	421.279	337.082	397.534	384.638	400.346	349.815	274.867	227.085	271.037	221.54	251.632	-0.457058	0.00220092
3643	Phosphate starvation-inducible protein PhoH predicted ATPase	324.997	305.369	269.265	347.609	325.472	290.938	259.964	203.6	187.032	196.638	204.777	223.369	-0.452716	0.000429784
4487	Uncharacterized protein YjgR	92.3879	70.0988	90.967	60.8076	57.232	41.3672	49.3376	29.9786	52.2886	46.0702	43.4899	58.1359	-0.451849	0.0612285
3828	Uncharacterized lipoprotein YbaY	184.688	120.788	209.958	209.089	138.322	118.776	124.182	67.7764	145.319	123.308	89.8073	123.01	-0.451466	0.0903916
2620	Dipeptidyl carboxypeptidase Dcp	212.404	146.076	124.474	135.641	226.279	158.02	149.598	120.071	113.634	115.067	83.5935	104.595	-0.450415	0.0389479
606	Lipopolysaccharide export system protein LptC	203.614	207.688	129.314	184.301	161.659	153.076	130.822	93.8943	118.086	126.634	115.65	124.535	-0.450245	0.00233113
5026	HAD phosphatase YigL	90.7268	72.6881	94.2496	95.9608	80.3966	69.7032	55.3135	51.6426	40.9978	41.8803	74.0159	78.7811	-0.450065	0.0684543
3452	Cardiolipin synthase bacterial type ClsB has minor trans-phosphatidylation activity converting PE to PG	45.6288	40.193	53.4706	45.0007	45.5439	31.1113	36.5851	20.7541	24.1054	26.252	31.9797	38.2944	-0.449786	0.03827
3457	Molybdopterin synthase sulfur carrier subunit	247.124	175.236	208.967	200.764	169.531	139.942	188.773	179.549	119.421	94.2813	100.869	94.0288	-0.448411	0.0940607
1981	Lipid kinase YegS	69.837	55.6874	65.1918	49.2772	54.892	43.3045	39.9014	26.5895	44.4926	42.4275	33.1221	44.2985	-0.447606	0.00853451
4521	Fructose-16-bisphosphatase type I	235.101	210.082	139.824	163.794	206.989	262.106	137.92	118.541	137.482	150.402	147.949	147.199	-0.446271	0.0327692
1526	Polyphosphate kinase	175.821	156.595	88.1185	131.457	130.968	132.856	120.777	90.4694	85.0949	84.7245	83.6305	94.3787	-0.444676	0.0178537
4495	Ribonuclease E inhibitor RraB	285.03	157.39	216.539	177.162	215.914	185.025	146.992	112.807	184.202	107.369	173.125	120.788	-0.44463	0.0507485
1590	UPF0214 protein YfeW	18.807	21.8436	11.3175	11.7892	12.5163	10.9676	14.9589	10.0595	7.32952	8.36461	9.3158	9.24088	-0.44293	0.0996443
3809	Chaperone protein HtpG	515.659	478.964	417.598	531.49	796.157	632.087	387.815	523.245	402.878	410.925	310.201	300.874	-0.441897	0.0876696
176	Glycerol-3-phosphate dehydrogenase [NAD(P)+]	334.666	371.59	390.188	380.233	389.179	285.388	315.949	330.671	175.836	181.776	208.986	265.607	-0.440397	0.0569226
2763	Uncharacterized protein YdcJ	23.8113	17.9424	16.1705	13.4695	14.8427	15.4928	14.6735	9.25885	12.7391	12.605	9.04548	11.6027	-0.439279	0.0151604
4300	Transaldolase	1153.06	1163.85	693.658	935.715	824.909	962.721	805.025	664.738	664.231	727.795	488.261	606.16	-0.439145	0.0145765
8	D-Galactonate repressor DgoR	25.6497	25.2207	25.3538	25.2174	20.9556	27.6978	24.526	20.8092	13.2881	16.1734	14.3607	14.9913	-0.436688	0.0462276
3125	YcfL protein: an outer membrane lipoprotein that is part of a salvage cluster	495.628	364.094	500.01	376.778	692.082	436.931	281.661	246.541	304.191	330.442	417.661	398.101	-0.434183	0.0844522
3413	Pyruvate formate-lyase	8.34549	9.52319	5.77994	6.11623	5.00754	5.67695	5.50422	5.59237	4.34533	3.73021	4.17538	4.42246	-0.433074	0.0490437
5042	Uncharacterized putative hydrolase YigB	114.29	112.063	86.429	90.9428	122.959	99.9846	94.8742	95.0739	64.3301	76.6028	44.247	59.3746	-0.432825	0.0661316
540	Amino acid ABC transporter ATP-binding protein YhdZ	18.846	16.4426	17.5526	10.3432	13.6705	12.5349	7.72472	7.11656	10.2311	13.463	12.7261	10.1358	-0.432549	0.0905509
1999	Uridine kinase	85.9123	105.715	65.8179	89.065	73.6147	87.8111	60.9179	45.795	59.6039	57.5929	66.0177	62.9103	-0.43108	0.0137787
644	Uncharacterized peptidase U32 family member YhbV	115.291	117.09	87.4936	86.9123	74.2525	80.7978	76.6309	80.5075	45.9813	55.831	65.9323	61.3233	-0.429489	0.0351142
4291	Na+/H+ antiporter NhaA type	164.952	197.307	258.416	104.219	181.551	103.516	117.38	103.702	129.476	119.879	96.6821	128.814	-0.429403	0.0987197
810	Uncharacterized GST-like protein yghU associated with glutathionylspermidine synthetase/amidase	347.445	314.612	230.182	228.059	186.463	196.368	131.33	122.078	199.636	191.135	174.219	213.556	-0.428707	0.0618856
5092	Ribose ABC transporter substrate-binding protein RbsB (TC 3.A.1.2.1)	114.079	102.623	94.471	75.3528	83.4702	84.3929	78.6647	52.7186	79.9086	64.2086	50.7458	59.039	-0.427604	0.00646459
1217	Sulfate adenylyltransferase subunit 1	12.5636	11.4205	15.4548	17.8465	13.1258	11.3963	10.3578	7.80449	10.2208	9.98043	9.6213	9.13653	-0.426786	0.0243067
4351	Primosomal protein I	91.2527	101.283	45.4798	73.9917	63.8423	88.9427	65.0217	41.1505	47.4726	60.006	52.8906	58.0443	-0.42445	0.0883816
354	tRNA 5-methylaminomethyl-2-thiouridine synthesis sulfur carrier protein TusA	86.9738	65.0818	65.644	69.5409	56.3288	64.1188	44.4171	28.9057	61.2318	65.3137	37.2336	48.1766	-0.421865	0.0784829
3557	Zinc transporter ZitB	112.117	128.599	102.356	87.008	61.0432	47.3096	47.5292	41.2997	48.3687	46.2451	61.346	49.2761	-0.419615	0.0941422
2371	Uncharacterized Nudix hydrolase NudL	61.9715	42.851	45.6702	51.8064	53.8769	48.4306	35.3266	30.1125	29.0858	27.7499	42.5688	47.1321	-0.419286	0.0488931
3440	Anthranilate phosphoribosyltransferase-like protein	136.641	112.35	149.033	169.126	207.15	142.734	119.553	115.162	102.012	101.084	107.565	99.8037	-0.416996	0.0385065
4264	Crotonobetainyl-CoA dehydrogenase	21.9535	16.7041	18.8375	18.7598	23.368	18.2538	10.3757	10.9469	15.3067	12.4102	17.9212	15.3712	-0.416737	0.0536736
1833	ABC transporter ATP-binding protein YejF	40.3309	42.122	41.1751	44.3262	49.1746	43.4602	30.212	25.1131	28.7739	35.7274	29.6937	33.7706	-0.41654	0.00384505
3374	Inner membrane protein YbjO	26.5249	32.8422	26.8315	19.0494	29.7061	33.7068	20.5736	13.8424	22.9593	17.3222	22.307	22.1101	-0.415426	0.0866468
1730	NADH-ubiquinone oxidoreductase chain K	340.86	313.422	218.066	211.528	235.068	185.917	256.388	188.195	149.448	140.888	145.375	164.517	-0.415265	0.0565374
4051	Putative glutamine amidotransferase YafJ	194.301	167.937	124.232	131.208	118.368	106.874	109.481	96.2387	82.9607	88.8477	98.9891	107.276	-0.415179	0.0106415
2207	CDP-diacylglycerol--glycerol-3-phosphate 3-phosphatidyltransferase	121.111	148.981	116.677	82.3829	76.0865	94.0973	92.2323	84.688	85.5496	78.7372	49.4451	57.7555	-0.410068	0.0938745
767	3'5'-cyclic-nucleotide phosphodiesterase	234.976	264.698	213.72	239.791	157.733	196.596	204.222	146.408	176.723	158.567	114.544	124.614	-0.405768	0.0380981
3421	LD-transpeptidase > YbiS	255.078	303.076	210.33	313.539	209.401	229.074	204.362	140.235	162.637	219.198	171.689	177.612	-0.405108	0.0257489
5097	ATPase RavA	115.31	114.089	91.1968	97.4865	98.7353	104.474	95.3321	99.3396	63.3103	58.5595	56.9025	66.0427	-0.401676	0.0544428
1583	Ethanolamine operon regulatory protein	25.6718	22.5703	18.0833	16.246	16.4016	14.9397	13.2872	13.6357	18.1254	12.3855	11.0708	11.6992	-0.400546	0.0326683
4241	RNA polymerase associated protein RapA	42.5129	41.7163	40.0424	51.5321	39.6997	42.6755	25.2797	23.7318	28.7404	30.7573	36.3205	38.4441	-0.398778	0.0440098
4986	Coproporphyrinogen III oxidase oxygen-independent	158.011	163.42	142.846	179.041	140.46	127.918	131.166	107.038	89.4055	106.907	105.145	107.176	-0.396344	0.00315999
783	Probable deoxycholate-binding periplasmic protein YgiS	13.8711	12.523	11.0468	11.9503	14.4873	13.4682	9.61266	8.71672	9.77484	13.044	6.93899	7.17634	-0.395932	0.0555176
3265	DNA helicase IV	114.91	91.3122	97.1132	83.4456	98.8649	71.2932	74.0177	73.7298	66.9711	62.2542	56.2008	60.3018	-0.39444	0.00149149
763	UPF0441 protein YgiB	598.981	510.823	403.41	484.466	459.127	365.432	416.212	304.321	344.443	359.943	295.031	280.011	-0.393142	0.00475144
3449	ABC-type efflux pump permease component YbhR	39.1478	36.2015	33.1259	37.7341	28.6633	23.0315	21.6067	22.2969	27.4677	28.0567	18.5792	22.21	-0.392077	0.0216465
574	Arginine pathway regulatory protein ArgR repressor of arg regulon	153.393	184.632	102.999	114.559	96.3616	121.463	106.375	103.358	95.9429	60.9465	91.9306	89.1716	-0.390631	0.0969583
811	Glutathionylspermidine synthase / Glutathionylspermidine amidohydrolase	233.123	181.695	201.494	199.79	259.2	170.749	161.585	162.882	103.619	107.454	179.295	168.991	-0.388103	0.089443
215	Transcriptional regulator yiaJ IclR family	134.5	84.5665	98.2728	71.6969	131.596	81.1954	95.4262	78.7619	68.4337	56.8536	65.2216	66.429	-0.374559	0.0994668
3658	Nicotinate-nucleotide adenylyltransferase	130.285	126.78	96.0018	116.898	130.442	105.62	100.146	69.8641	77.6745	99.4787	79.6363	84.7711	-0.367328	0.00740568
486	YheO-like PAS domain	272.622	285.396	222.143	290.822	205.361	186.363	208.447	187.529	178.189	176.947	141.659	166.221	-0.364063	0.0187208
1619	Glutamyl-tRNA synthetase	270.736	281.506	250.276	299.963	355.414	305.682	277.889	258.33	161.879	173.431	206.229	209.315	-0.363387	0.0945234
1507	Penicillin-insensitive transglycosylase & transpeptidase PBP-1C	15.0937	15.5418	11.2869	9.29571	14.6154	11.2033	11.3779	9.60711	8.2112	10.5505	7.77599	8.2251	-0.362306	0.0474539
407	Glycerol-3-phosphate regulon repressor GlpR	96.1466	86.4056	62.8526	71.5534	114.568	101.049	69.2591	61.1664	64.9614	70.061	57.377	66.6357	-0.361148	0.0716899
1374	Diguanylate cyclase > DgcN	23.5626	22.0441	17.6027	23.7304	18.222	17.6843	17.213	11.089	17.6901	18.1901	12.2832	13.2174	-0.360806	0.0493107
3317	Integration host factor beta subunit	1073.98	680.216	986.14	1259.9	728.605	873.362	795.768	559.7	729.105	614.003	680.168	721.518	-0.359054	0.0962028
4962	Uncharacterized GNAT family acetyltransferase YiiD	145.671	140.19	109.016	128.415	169.414	136.613	110.976	104.217	99.891	100.5	85.0358	93.0894	-0.359033	0.0125667
1363	NAD kinase	87.089	81.454	74.8633	85.8459	64.6568	62.5685	55.5593	40.2149	61.4148	60.9552	50.4913	64.8123	-0.353552	0.0244845
3860	2-dehydropantoate 2-reductase	81.0136	76.1623	71.9331	81.1336	77.4377	69.0436	57.3478	40.2591	58.2693	54.4742	65.4052	59.0707	-0.35241	0.0162539
4601	Class C beta-lactamase > BlaEC family	23.5708	25.0797	17.9783	18.4953	17.4892	13.4959	10.928	13.2043	15.2632	14.7614	16.3746	13.1096	-0.350805	0.0801544
3123	Thiamine kinase @ Adenosylcobinamide kinase	128.935	104.384	139.953	122.924	134.37	91.0938	74.4593	70.9422	89.3632	80.9979	101.839	108.685	-0.350475	0.0667463
3633	PTS system N-acetylglucosamine-specific IIC component / PTS system N-acetylglucosamine-specific IIB component / PTS system N-acetylglucosamine-specific IIA component	68.5489	77.8118	52.5978	53.5005	56.5237	51.9726	45.7859	43.8964	37.3852	40.3291	52.3044	42.9562	-0.348986	0.0269622
4248	SSU rRNA (adenine(1518)-N(6)/adenine(1519)-N(6))-dimethyltransferase	233.816	254.895	217.49	279.316	251.153	261.029	213.656	178.086	156.046	194.565	164.003	199.699	-0.348749	0.0196324
4317	Soluble lytic murein transglycosylase (EC 4.2.2.n1)	164.506	127.663	132.626	149.367	132.985	99.1958	120.669	84.6373	119.725	104.829	81.7641	80.4912	-0.345873	0.0369927
238	Uncharacterized protein YiaF	403.304	407.068	406.361	296.472	383.854	375.084	234.455	196.368	323.181	280.82	326.279	312.245	-0.341691	0.0738969
2585	FolM Alternative dihydrofolate reductase 1	93.7244	86.7192	90.5511	89.7019	104.903	87.3232	91.7831	69.9807	57.8436	66.2968	58.7367	64.9929	-0.339591	0.0278749
1601	Pyridoxal kinase	148.254	143.093	91.3719	86.1596	114.869	108.092	98.4528	98.1459	68.5222	87.5051	73.6902	81.9966	-0.337044	0.0808687
225	Xylulose kinase	31.2843	25.0826	29.9199	21.4613	24.1541	17.1788	19.1864	16.2592	23.3416	18.805	15.2229	16.8265	-0.33683	0.0543664
5091	Ribokinase	61.3803	50.931	45.3552	42.9629	56.3158	55.9908	43.4301	36.538	36.1366	35.9254	42.0305	38.2286	-0.332986	0.0254988
3352	Predicted ATP-dependent endonuclease of the OLD family YbjD subgroup	85.2349	89.4916	74.1394	88.1435	77.4326	62.5293	62.2884	54.4841	61.7524	57.7849	61.0832	55.6458	-0.33168	0.00155245
4249	ApaG protein	237.151	235.714	214.494	240.078	256.255	232.044	193.003	158.633	183.901	187.274	165.655	172.029	-0.32488	0.00161356
4265	Crotonobetainyl-CoA:carnitine CoA-transferase	17.2676	16.0838	16.9594	16.9312	18.8513	16.5816	12.7453	10.2728	12.5206	12.6947	13.3994	15.1928	-0.321883	0.0308732
1081	Uncharacterized lipoprotein YgeR	90.5953	91.2865	96.1472	65.2769	76.5931	68.8293	63.1887	47.9335	71.3187	58.2988	67.8479	56.8617	-0.316851	0.0440806
1805	Proteinase inhibitor I11 ecotin precursor	122.089	121.303	140.625	146.764	121.015	105.046	105.593	104.447	88.202	88.2608	92.974	89.5033	-0.313102	0.0269622
1022	Protein of unknown function DUF541	559.974	461.109	431.587	393.023	431.37	327.405	311.639	241.659	366.156	374.691	302.282	362.948	-0.303467	0.0483254
1506	Alpha-2-macroglobulin	50.7717	44.5673	56.9252	51.6788	61.2213	54.2752	46.5923	44.7966	45.4409	39.7507	34.3677	33.2601	-0.298963	0.0837829
177	Serine acetyltransferase	307.699	265.601	274.707	243.609	310.846	233.058	257.911	242.051	186.094	166.267	189.835	199.573	-0.295116	0.065169
2873	Lipopolysaccharide assembly protein LapB	98.9456	97.8269	83.215	76.2617	88.1682	84.6332	64.5187	66.4446	63.1724	69.8123	74.6565	64.3752	-0.290116	0.00996138
3645	Magnesium and cobalt efflux protein CorC	352.976	352.119	289.119	319.789	340.19	337.86	283.254	311.918	239.805	246.192	195.902	249.847	-0.288344	0.0619144
1433	LSU rRNA pseudouridine(1911/1915/1917) synthase	129.377	126.051	122.224	155.333	123.17	110.212	95.0825	77.2246	105.099	97.996	101.008	110.795	-0.288105	0.0521828
5087	LysR family transcriptional regulator HdfR	54.8382	61.7367	41.3323	48.3333	63.1162	54.8427	44.2585	36.7912	44.3292	35.6141	40.0479	47.7721	-0.287187	0.0962028
2881	Cys regulon transcriptional activator CysB	80.1926	69.7622	67.7682	86.6469	75.1804	62.0144	59.3139	57.6438	54.6002	65.2271	48.9359	54.5923	-0.27731	0.0319278
159	UDP-glucose:(glucosyl)lipopolysaccharide alpha-12-glucosyltransferase	58.8459	67.3428	54.9225	59.821	66.471	61.3772	59.8026	49.3577	43.1161	50.4875	41.8848	41.0203	-0.276795	0.0670697
3359	Uncharacterized protein YbjT	117.452	101.387	102.55	107.346	111.663	88.9384	93.397	81.3214	82.9022	83.0115	68.779	77.2616	-0.272132	0.00357437
3299	Asparaginyl-tRNA synthetase	336.149	371.15	395.114	410.644	430.509	381.004	308.59	332.154	301.98	290.164	284.454	293.44	-0.268967	0.0542722
476	Phosphoribulokinase homolog function unknown	113.001	110.7	77.1846	90.1683	90.948	82.497	94.731	61.4572	74.2021	76.9629	67.2843	65.2438	-0.260339	0.0824441
605	Lipopolysaccharide export system protein LptA	267.1	265.267	202.217	265.631	217.26	216.418	206.205	171.055	187.789	191.801	177.877	186.029	-0.257255	0.0196324
3846	ATP-dependent Clp protease proteolytic subunit ClpP	459.631	467.806	390.232	514.41	470.628	443.562	369.217	328.278	295.371	374.595	391.253	393.015	-0.255867	0.0895574
4618	Cytochrome c-type biogenesis protein DsbD protein-disulfide reductase	75.6027	77.7438	56.2294	67.0735	80.4244	63.5015	59.249	55.3266	49.3142	58.754	48.1071	59.878	-0.247447	0.0656302
448	Septum-associated cell division protein DamX	502.31	443.47	417.461	483.026	447.837	434.433	400.531	374.91	326.621	341.252	333.201	376.622	-0.244658	0.0193614
567	TldD protein part of TldE/TldD proteolytic complex	184.85	168.35	172.215	145.695	188.788	152.08	151.175	138.117	148.944	143.426	123.059	122.509	-0.192571	0.0700498
3130	Uncharacterized metal-dependent hydrolase YcfH	162.692	142.87	127.909	118.934	135.141	129.054	115.969	96.3906	109.856	111.033	116.972	118.095	-0.187634	0.0761656
5000	Protoporphyrinogen IX oxidase oxygen-independent HemG	134.098	122.117	111.279	98.8233	120.029	97.1364	118.73	132.363	131.6	116.477	109.499	115.574	0.188249	0.0876622
4582	Ribosome LSU-associated GTP-binding protein HflX	356.898	344.63	363.581	332.261	382.732	326.984	403.707	356.597	394.468	368.408	399.374	372.503	0.22019	0.0159002
639	Polyribonucleotide nucleotidyltransferase	570.041	592.903	694.02	654.537	553.709	470.809	640.742	678.449	699.46	651.935	562.838	625.974	0.224559	0.0920076
5105	ATP synthase F0 sector subunit a	1136.6	1286.22	1088.77	917.772	1277.55	1015.54	1236.33	1028.11	1188.06	1322.78	1238.71	1332.81	0.227772	0.0816776
447	3-dehydroquinate synthase	433.903	391.786	433.492	361.467	499.202	391.608	440.439	421.916	481.714	517.627	446.084	485.385	0.250044	0.0475228
561	Rod shape-determining protein MreB	422.069	471.872	427.299	413.411	469.552	423.117	467.337	507.428	462.957	488.939	441.783	559.233	0.252562	0.0288574
4280	Isoleucyl-tRNA synthetase	415.991	415.929	468.655	484.43	459.584	388.707	533.549	586.814	467.929	427.129	452.313	471.215	0.254915	0.0878639
4031	Glutamate 5-kinase / RNA-binding C-terminal domain PUA	311.398	303.55	299.126	350.135	299.417	250.898	343.81	357.472	336.186	334.063	354.568	293.517	0.255431	0.0378313
4244	DnaJ-like protein DjlA	55.4855	52.7066	57.0604	38.5546	44.4636	41.8815	55.7664	46.3362	60.4634	50.5343	52.428	47.1981	0.261457	0.0784829
3318	SSU ribosomal protein S1p	2621.68	2841.28	2360.2	2764.28	3076.99	2619.35	2750.92	3286.24	2718.25	2881.55	3141.1	3474.8	0.263176	0.0827664
4838	DNA-directed RNA polymerase beta subunit	937.156	980.657	991.107	1235.61	958.73	925.621	1064.23	1254.76	1083.44	1091.34	1081.74	1247.7	0.273795	0.0694772
2497	3-dehydroquinate dehydratase I	131.044	113.067	100.351	97.1027	121.447	84.2259	110.077	128.098	110.94	121.433	113.328	141.558	0.274799	0.0469751
2644	UPF0187 protein YneE	30.4047	30.1586	23.752	23.3703	28.8982	26.0858	25.7037	35.5689	31.0841	32.4745	27.847	31.188	0.278978	0.0684176
654	DnaA initiator-associating protein DiaA	130.656	147.901	140.035	134.321	115.987	121.654	165.042	181.518	126.804	144.122	129.622	148.728	0.279475	0.063223
786	Cell division protein FtsP	100.331	85.8943	74.3327	70.6927	79.1643	70.0194	89.3529	98.6643	93.3605	104.955	81.3822	77.0319	0.286707	0.0239561
3555	2-keto-3-deoxy-D-arabino-heptulosonate-7-phosphate synthase I alpha	291.599	222.776	184.092	188.498	228.987	205.867	200.7	293.296	248.603	244.519	263.247	246.177	0.289829	0.0945234
981	Oxygen-independent coproporphyrinogen-III oxidase-like protein YggW	59.5445	57.0238	56.0414	64.9236	63.35	52.4446	68.7938	51.7158	69.1202	64.2703	71.2574	79.2272	0.290775	0.0464537
520	SSU ribosomal protein S13p (S18e)	3902.51	4289.78	3601.73	3917.7	4338.44	4026	3831.63	4684.42	4276.73	4416.81	5041.09	5308.22	0.293855	0.0568172
1688	Semialdehyde dehydrogenase USG-1 protein	160.612	149.212	152.287	143.287	166.363	138.23	166.958	171.742	161.468	151.359	184.93	203.665	0.294423	0.0202245
3307	Chromosome partition protein MukF	79.9438	76.1785	75.7784	67.9737	92.2912	71.8809	97.5968	89.9238	91.0134	85.9261	85.0932	86.319	0.304872	0.00485783
3896	Exonuclease SbcD	37.4345	38.1069	29.6994	34.6255	37.2824	30.6631	40.6511	36.1474	37.0193	36.1001	42.5684	46.9246	0.30661	0.0204045
624	Transcription elongation factor GreA	149.811	136.237	91.8294	115.452	84.3434	109.263	120.541	125.852	138.279	145.305	142.795	117.364	0.307737	0.095697
450	Ribulose-phosphate 3-epimerase	220.004	221.837	271.225	291.028	208.624	177.129	256.774	263.811	271.708	302.123	232.487	282.976	0.309179	0.0636211
4530	Inner membrane component of TAM transport system	62.5508	58.1918	71.486	62.507	47.4434	41.6509	71.085	71.1406	67.2735	62.9939	63.5744	61.4684	0.314507	0.0402958
2947	FIG002708: Protein SirB1	105.582	100.669	95.9436	82.8157	106.197	91.2867	135.061	121.468	89.17	97.0222	112.772	120.131	0.315078	0.0380981
2882	DNA topoisomerase I	209.688	199.247	264.867	239.327	295.929	195.486	276.299	320.311	264.364	256.952	241.342	275.786	0.315194	0.0761772
473	Uncharacterized protein YhfK	47.074	50.672	34.2057	38.5249	48.5333	53.2228	57.7359	61.6698	49.755	53.2412	43.4459	53.198	0.320126	0.0911195
3399	Ribosomal protein S12p Asp88 (E. coli) methylthiotransferase	72.9522	59.2451	54.092	58.144	68.0521	48.2422	60.9479	71.4669	62.7961	61.5484	86.2822	74.2459	0.322098	0.0577116
4490	Cytosol aminopeptidase PepA	262.406	256.99	284.938	289.674	311.287	266.1	291.311	339.966	303.263	323.639	352.842	344.23	0.323101	0.0209951
2757	Tellurite methyltransferase	55.8149	52.9854	60.7152	51.7804	48.6847	42.6414	68.0838	46.618	77.4935	73.4513	48.5029	52.505	0.324184	0.0720658
513	LSU ribosomal protein L6p (L9e)	3567.97	3753.46	3420.2	3710.43	3603.05	3333.17	3767.6	4879.46	3784.24	4174.35	3804.91	4642.96	0.327566	0.0117799
4768	Replicative DNA helicase (DnaB)	100.633	118.965	80.8752	108.483	88.7352	88.5544	127.37	125.302	118.469	119.451	93.6764	104.804	0.330247	0.0228952
4553	Primosomal replication protein N	1627.64	2021.04	1565.5	1945.42	1894.12	2029.58	1878.21	2305.15	1940.09	2271.62	2244	2433.82	0.330736	0.0578895
2198	L-cystine ABC transporter (wide substrate range) substrate-binding protein FliY	198.786	131.488	148.216	117.376	146.522	161.563	172.932	147.265	187.991	171.828	188.566	192.835	0.331421	0.0483996
5031	Phospholipase A1 @ Outer membrane phospholipase A	91.2643	83.4968	102.242	78.6531	97.2575	89.9793	103.155	90.614	127.757	117.299	94.466	107.903	0.331566	0.0197461
3140	Phosphate:acyl-ACP acyltransferase PlsX (EC 2.3.1.n2)	163.899	171.707	180.59	150.939	154.911	123.661	245.126	219.635	141.103	158.218	155.657	189.794	0.332772	0.0791333
4214	16S rRNA (cytosine(1402)-N(4))-methyltransferase	272.233	219.68	302.712	307.855	201.606	170.855	322.519	265.581	336.098	313.439	240.434	258.244	0.334199	0.0893831
1515	GTP-binding protein EngA	153.234	156.251	185.228	152.013	170.512	130.255	188.795	199.549	154.281	168.089	201.923	199.733	0.334513	0.0242643
1509	23S rRNA (adenine(2503)-C(2))-methyltransferase @ tRNA (adenine(37)-C(2))-methyltransferase	85.0648	86.4842	60.877	77.4043	54.0168	52.675	75.6245	81.3965	89.347	78.4602	78.5098	84.9231	0.338916	0.0364462
4201	Cell division protein FtsZ	1006.81	863.555	1101.5	928.982	1224.18	869.372	1155.31	1123.41	1175.58	986.866	1241.14	1396.78	0.338999	0.0352846
3565	Tol-Pal system protein TolQ	258.361	180.229	210.885	195.201	207.007	165.889	247.178	247.643	179.153	209.441	266.866	277.151	0.339293	0.0510241
512	SSU ribosomal protein S8p (S15Ae)	2927.05	2900	2830.77	2878.75	3432.24	2884.13	3042.74	3388.9	3008.18	4088.68	3758.71	3845.59	0.340884	0.0245382
1181	Nucleoside triphosphate pyrophosphohydrolase MazG	110.431	90.7155	91.9224	89.802	87.6493	74.6048	90.685	87.2793	145.064	132.756	91.4686	97.003	0.341878	0.0589071
3271	Outer membrane protein A precursor	7808.36	9391.75	5521.57	7361.79	7488.37	7424.04	10704	6810.96	8096.25	8935.34	8991.37	10302.1	0.343189	0.0562112
2985	Na+/H+ antiporter NhaB	50.9413	53.4935	61.2635	61.5873	49.7503	43.1624	71.0328	80.5667	61.4627	70.3656	46.008	50.4967	0.343401	0.0883134
2949	Peptide chain release factor N(5)-glutamine methyltransferase	47.6019	42.0302	44.9374	55.6354	53.6976	51.6848	60.7141	50.583	51.6034	57.5538	66.6942	65.4424	0.345275	0.0487631
4906	Cell division protein FtsN	208.983	156.257	129.612	154.721	130.908	131.431	160.291	186.007	207.974	192.997	140.922	143.477	0.350085	0.0803615
1781	3-demethylubiquinol 3-O-methyltransferase @ 2-polyprenyl-6-hydroxyphenyl methylase	167.413	136.165	123.03	92.8621	157.123	115.257	135.739	170.413	145.838	124.504	168.494	188.94	0.350648	0.0866461
595	Aerobic respiration control sensor protein ArcB	95.0008	81.8682	73.504	73.6271	70.8657	50.263	88.8913	74.1367	102.567	84.6878	78.8142	97.0204	0.35075	0.0150508
3280	23S rRNA (guanine(2445)-N(2))-methyltransferase / 23S rRNA (guanine(2069)-N(7))-methyltransferase	97.2242	86.5459	96.3495	90.8927	85.4781	66.2822	115.687	107.504	89.1674	83.7385	105.812	117.614	0.350979	0.0169596
3139	3-oxoacyl-[acyl-carrier-protein] synthase KASIII	480.184	441.442	440.316	417.101	563.248	369.648	614.088	561.247	496.923	468.261	503.535	581.642	0.351539	0.0094199
5072	ATP-dependent RNA helicase RhlB	340.205	323.735	271.798	311.81	304.462	280.758	397.965	341.541	314.155	325.141	394.372	408.367	0.352634	0.00368337
4277	4-hydroxy-3-methylbut-2-enyl diphosphate reductase	114.019	100.487	124.311	112.982	103.193	82.0083	115.176	126.393	152.882	145.976	114.001	104.343	0.353296	0.0242643
2206	Excinuclease ABC subunit C	84.3523	85.9604	87.6946	87.7668	104.521	96.5006	99.3388	105.077	119.999	119.123	92.6259	121.06	0.354087	0.017274
361	Cell-division-associated ABC-transporter-like signaling protein FtsE	226.95	198.438	243.695	182.238	212.131	137.16	249.971	247.533	207.257	190.526	242.709	283.986	0.354824	0.0464096
565	Ribonuclease G	113.841	103.534	107.794	102.864	104.511	92.9657	117.751	112.048	130.155	119.179	132.662	134.37	0.355427	0.000131956
3138	Malonyl CoA-acyl carrier protein transacylase	592.225	626.002	585.887	573.826	731.677	516.711	882.755	895.026	569.001	603.739	658.085	732.638	0.359596	0.0495861
1744	2-succinyl-5-enolpyruvyl-6-hydroxy-3-cyclohexene-1-carboxylic-acid synthase	78.8555	76.56	57.6212	67.7015	94.9038	81.2338	95.7321	106.385	78.3859	67.0255	95.6759	104.613	0.359618	0.0987529
3278	Paraquat-inducible protein A	42.5338	43.3372	55.2661	36.5811	40.9442	34.2743	49.8896	38.0032	53.1959	54.4139	47.8757	59.607	0.360426	0.0323649
3554	Phosphoglycerate mutase	1571.21	1606.52	1100.78	987.556	969.54	993.717	1599.28	1582.11	1653.25	1404.89	1052.96	1317.45	0.361125	0.0571426
2439	Exodeoxyribonuclease III	81.34	67.2803	67.2018	76.8802	53.9181	68.5127	62.9105	66.848	97.6169	103.631	72.537	95.5864	0.361495	0.0776235
1366	Putative membrane protein YfjD	51.0128	66.2551	46.6148	40.4952	61.8533	50.946	64.1463	66.4242	66.447	59.2425	59.4677	64.8206	0.361795	0.021076
4854	Unsaturated fatty acid biosythesis repressor FabR TetR family	265.311	234.57	198.324	178.666	196.551	180.644	241.176	222.77	316.907	325.072	198.426	197.303	0.362322	0.0496289
1983	Uncharacterized protease YegQ	66.8853	59.4679	48.9077	59.9192	62.0265	48.5296	58.5543	77.4594	85.1787	66.8318	61.4422	64.1926	0.362377	0.0170851
1287	Inner membrane protein YqaA	156.966	149.858	173.781	107.612	158.537	117.403	144.589	136.427	206.964	165.168	173.912	206.466	0.36279	0.0558601
4904	Helicase PriA essential for oriC/DnaA-independent DNA replication	30.7877	27.3137	30.1697	33.4624	31.629	27.648	27.6925	31.3415	35.6537	34.24	39.3052	49.0725	0.362826	0.0612285
1448	Transcriptional regulator YfiE LysR family	15.7368	14.3187	15.7151	9.7643	14.5723	14.761	15.0323	13.1785	19.8362	19.3601	18.0319	16.8552	0.36416	0.065169
4301	Putative alanine/glycine transport protein	19.2717	19.2838	20.2655	15.4346	18.2908	17.0587	18.7632	17.7264	23.2754	22.4559	25.6612	23.7197	0.364566	0.0195214
747	Inorganic triphosphatase	137.282	114.793	112.09	105.607	112.957	85.219	152.901	158.749	136.89	132.956	108.146	109.509	0.36523	0.0128865
2937	Putative invasin	17.5097	16.2885	17.4913	14.7795	17.5891	13.6761	24.1667	17.6937	17.9142	13.8587	21.3094	23.4376	0.370354	0.037897
1689	tRNA pseudouridine(38-40) synthase	147.389	125.739	108.418	115.082	142.858	117.28	154.722	132.625	133.261	138.422	170.428	181.706	0.370852	0.0135535
3112	Lipoprotein-releasing system ATP-binding protein LolD	85.9083	102.983	79.937	75.8611	110.711	78.2848	127.557	114.54	89.2944	102.181	98.2135	112.253	0.370967	0.021076
1182	CTP synthase	587.901	610.067	649.848	640.402	461.111	352.32	644.13	664.321	673.078	695.907	604.785	682.277	0.371113	0.0248281
4531	Outer membrane component of TAM transport system	62.1137	72.6315	74.1533	69.3637	54.5106	56.0947	88.1811	82.5287	84.3867	83.161	66.3646	66.159	0.371465	0.00937094
4489	Lipopolysaccharide export system permease protein LptF	96.0632	116.557	110.309	106.742	83.236	67.235	122.964	114.7	103.262	90.258	134.167	135.167	0.373507	0.0607719
522	SSU ribosomal protein S4p (S9e) @ SSU ribosomal protein S4p (S9e) zinc-independent	3942.23	3568.77	3639.46	3387.32	4427.94	3621.95	3875.77	4227.24	4231.56	4470.19	5121.45	5412.36	0.375734	0.0146364
1589	Predicted dye-decolorizing peroxidase (DyP) YfeX-like subgroup	220.286	188.497	177.633	159.744	182.899	133.669	203.875	251.081	213.627	189.206	209.558	208.035	0.375739	0.00437131
4128	SSU ribosomal protein S2p (SAe)	1797.2	2203.13	1661.37	2076.57	1750.71	1870.81	1850.47	1842.97	2070.67	2219.22	3118.42	2644.39	0.376085	0.0791617
581	SSU ribosomal protein S9p (S16e)	2199.1	2820.05	2231.71	2419.46	2449.92	2547.96	2718.43	3201.53	2479.91	3018.01	2902.09	3503.03	0.376309	0.0184766
136	Guanosine-3'5'-bis(diphosphate) 3'-pyrophosphohydrolase / GTP pyrophosphokinase (p)ppGpp synthetase II	201.719	227.245	192.316	250.899	194.064	169.979	285.963	274.465	201.802	211.338	242.026	282.55	0.377211	0.0252393
553	Pantothenate:Na+ symporter (TC 2.A.21.1.1)	28.4269	29.8942	35.1718	29.535	36.0525	23.4218	40.2874	46.0529	32.604	29.1223	33.8921	38.7344	0.377605	0.0454613
4107	tRNA(Ile)-lysidine synthetase	69.336	57.7206	71.9469	75.7692	78.3303	65.7885	97.3997	80.5318	65.7193	71.5243	119.742	72.5479	0.379909	0.0926911
462	Precorrin-2 oxidase @ Sirohydrochlorin ferrochelatase activity of CysG / Uroporphyrinogen-III methyltransferase	58.7138	59.998	51.4677	56.4539	58.0257	48.8954	80.5909	84.1974	59.581	58.86	56.3604	65.9018	0.382156	0.0123162
1512	Histidyl-tRNA synthetase	498.814	381.817	416.007	296.237	518.258	374.833	459.691	553.795	471.905	437.685	538.793	545.362	0.382369	0.0354434
1845	Sugar efflux transporter B	8.15321	9.29637	8.65257	6.44345	8.83491	8.11969	8.06047	10.3543	11.5564	10.9769	9.3694	10.2025	0.385918	0.0266471
3113	Lipoprotein releasing system transmembrane protein LolC	59.6005	84.9813	48.7257	49.3097	63.427	59.3583	80.395	73.1592	76.4846	67.3387	70.5696	78.1432	0.387024	0.0221272
1686	Flagellar regulator flk	38.4598	39.0379	36.8177	35.9985	33.2691	37.0358	56.8593	52.5841	36.071	40.5655	35.113	49.214	0.388723	0.0254316
4551	LSU ribosomal protein L9p	1360.64	1635.93	1361.55	1641.57	1468.7	1575.19	1727.68	2108.17	1457.86	1564.29	2100.2	2119.28	0.389715	0.0420472
3135	3-oxoacyl-[acyl-carrier-protein] synthase KASII	545.301	764.548	790.248	896.051	589.807	438.649	873.269	904.76	748.021	818.899	773.145	803.848	0.390888	0.0677646
4980	GTP-binding protein TypA/BipA	435.24	485.242	508.733	562.7	497.804	419.821	513.902	585.744	513.652	548.797	700.062	697.027	0.390926	0.0251083
4272	Carbamoyl-phosphate synthase small chain	727.855	545.155	823.526	760.8	767.118	573.698	626.073	993.344	893.169	870.319	797.821	953.916	0.39225	0.0479032
1748	O-succinylbenzoic acid--CoA ligase	98.917	80.5214	82.1712	61.5669	125.54	95.55	103.525	133.771	105.703	104.608	108.138	111.243	0.392582	0.07245
518	Protein translocase subunit SecY	2605.99	2774.18	2690.29	2590.79	3047.8	2642.69	2787.47	3498.17	3002.81	3304.1	3517.32	3961.95	0.394634	0.00803348
501	LSU ribosomal protein L2p (L8e)	2910.27	2991.3	2404.83	2907.2	3409.29	2974.68	3103.85	3570.62	3531.57	3437.15	3749.89	4283.48	0.397435	0.0108002
4150	2'-5' RNA ligase	46.4568	47.4736	37.7608	45.8977	49.2921	45.9717	52.9492	40.4315	57.9679	58.491	77.9363	48.7496	0.398474	0.0594371
1371	tRNA (guanine(37)-N(1))-methyltransferase	2009.94	1753.83	1609.15	1435.5	1975.21	1774.31	1740.68	2381.13	2274.54	2262.68	2169.19	2137.13	0.398624	0.00756966
4205	UDP-N-acetylmuramate--L-alanine ligase	196.615	181.67	225.104	200.327	201.323	160.863	263.072	262.328	215.516	220.172	237.731	235.53	0.3994	0.0012938
2475	Phenylalanyl-tRNA synthetase alpha chain	339.026	366.085	330.545	379.974	401.581	277.594	460.354	487.992	394.869	468.605	399.838	367.346	0.400238	0.00420247
4212	Cell division protein FtsI [Peptidoglycan synthetase]	86.817	80.9828	94.7399	84.7455	74.935	65.4851	103.162	98.6708	98.4833	81.9884	109.901	105.158	0.400379	0.0027917
4780	Chorismate--pyruvate lyase	69.7388	59.8048	77.6887	55.6447	56.8599	54.2968	70.9069	68.5104	81.7234	66.9567	89.1201	82.3538	0.401244	0.0105831
4839	LSU ribosomal protein L7p/L12p (P1/P2)	2914.78	3710.45	2204.42	3000.84	2685.89	3012.06	2918.97	3216.9	3455.81	3710.32	4110.39	4192.91	0.401678	0.0356335
2328	Phosphogluconate dehydratase	68.8058	62.8645	41.6262	35.4683	77.2487	52.068	57.3599	58.2605	82.6646	70.0092	74.9503	71.5729	0.401947	0.0980746
4840	LSU ribosomal protein L10p (P0)	3120.84	4131.72	3100.93	3985.72	3232.81	3560.05	3854.12	5176.03	3470.14	4179.12	4491.62	4949.37	0.40341	0.0343552
5063	dTDP-fucosamine acetyltransferase	64.382	55.8347	63.7963	68.0463	72.0984	67.8778	88.6368	99.774	93.1434	88.9384	54.0316	63.7621	0.403809	0.0562112
1143	Exodeoxyribonuclease V beta chain	71.3882	69.6204	60.0875	60.6528	58.0613	46.4156	100.08	99.8482	70.0307	67.2267	50.506	63.086	0.404024	0.0588595
1795	Sensor histidine kinase RcsC	37.7062	37.8925	42.9917	35.9943	42.7721	40.0004	50.3784	42.3433	56.6279	53.1209	44.0297	49.08	0.406081	0.00117731
580	LSU ribosomal protein L13p (L13Ae)	1909.59	2480.83	1670.68	1959.69	2055.37	2115.49	2068.66	2238.14	2343.34	2700.66	2761.82	3005.51	0.407713	0.0213505
1222	2-C-methyl-D-erythritol 4-phosphate cytidylyltransferase	156.258	157.135	193.433	168.094	116.465	109.925	196.504	198.869	187.118	196.858	143.23	192.055	0.407971	0.0216465
1054	Peptide chain release factor 2 @ programmed frameshift-containing	346.003	295.958	272.573	276.323	357.552	303.783	367.801	411.324	334.246	351.606	425.875	399.515	0.40851	0.00449243
4488	Lipopolysaccharide export system permease protein LptG	107.902	111.562	132.023	92.7203	89.1316	75.9429	110.551	119.006	125.609	118.19	138.088	139.525	0.410698	0.0111384
4118	Outer membrane protein assembly factor YaeT	360.351	414.157	350.862	397.073	441.599	389.908	452.25	447.418	516.171	514.99	643.042	352.366	0.411438	0.0384168
3585	Succinyl-CoA ligase [ADP-forming] alpha chain	244.742	121.673	118.02	133.333	154.658	140.964	249.885	201.583	173.568	183.521	149.308	171.892	0.412058	0.0671403
1584	Coproporphyrinogen III oxidase aerobic	90.3772	80.5478	52.308	47.5564	59.4291	50.3983	71.1414	72.9313	66.6208	78.0961	91.0396	86.4022	0.412777	0.0400026
635	Translation initiation factor 2	545.655	449.274	535.89	565.781	631.148	460.305	554.89	706.317	707.942	631.448	690.629	672.434	0.414397	0.00608925
1178	Inactive (p)ppGpp 3'-pyrophosphohydrolase domain / GTP pyrophosphokinase (p)ppGpp synthetase I	229.344	204.668	228.679	187.606	168.087	143.892	308.505	315.679	212.193	186.881	193.584	221.967	0.415329	0.0449881
5012	Twin-arginine translocation protein TatA	447.396	400.529	455.545	315.061	435.119	409.708	422.95	436.321	572.097	525.862	537.849	571.972	0.415342	0.00886657
3646	Apolipoprotein N-acyltransferase / Copper homeostasis protein CutE	93.7713	84.1281	75.4608	68.8259	91.6476	78.63	92.1677	103.826	109.183	120.999	83.4303	103.892	0.416095	0.00186191
523	DNA-directed RNA polymerase alpha subunit	4025.53	3911.53	3946.24	4139.59	4481.9	3946.98	4150.17	5853.98	4462.11	4871.22	5231.08	5894.27	0.416779	0.00898482
4339	Peptide chain release factor 3	113.407	108.01	146.758	144.917	151.608	103.271	180.418	206.942	123.498	124.551	160.614	161.823	0.417144	0.0654491
2220	L-arabinose ABC transporter permease protein AraH	13.0801	15.2639	16.9065	8.07261	14.7854	13.0215	21.1285	14.9631	15.7354	13.8268	16.2824	19.2752	0.417248	0.0684002
4909	14-dihydroxy-2-naphthoate polyprenyltransferase	30.2085	34.0474	38.336	35.9376	37.4273	31.6849	45.6233	39.8297	30.8875	43.6007	46.8216	52.6996	0.418426	0.0234303
3625	Esterase ybfF	59.6599	56.7403	35.0059	40.2059	59.241	55.092	58.5261	66.5855	57.97	56.3298	65.5259	77.1206	0.422059	0.0418911
3380	Uncharacterized sensory transduction regulator YbjN	135.58	123.625	226.682	132.156	196.334	181.522	193.731	190.785	220.07	182.372	213.843	256.631	0.423333	0.0852614
4889	Aspartokinase / Homoserine dehydrogenase	75.0596	61.1037	83.4358	73.1058	79.5153	53.5622	87.0543	93.1313	102.634	106.104	66.5322	78.1729	0.42402	0.0146986
2824	Methylated-DNA--protein-cysteine methyltransferase	66.1314	69.2816	76.6738	49.1621	53.0602	48.0359	58.4912	61.2178	82.3176	74.7831	82.9452	91.8716	0.426454	0.0316453
3142	FIG01269488: protein clustered with ribosomal protein L32p	819.753	1112.34	736.656	966.778	593.24	804.585	994.025	1016.17	1082.74	1235.45	955.029	1046.47	0.427528	0.0204045
5134	Inner membrane protein translocase and chaperone YidC long form	256.905	327.155	245.364	307.051	328.651	277.427	357.319	372.17	321.919	366.338	360.17	419.406	0.429828	0.00373389
2000	Deoxycytidine triphosphate deaminase	210.471	201.617	293.997	229.008	259.484	198.603	259.634	339.281	300.933	303.675	259.533	293.481	0.431578	0.0106408
620	LSU ribosomal protein L27p	1102.27	1171.33	1282.85	1237.57	1138.26	1164.02	1472.22	1404.03	1535.75	1307.53	1780.58	1464.71	0.432976	0.00206774
5135	Ribonuclease P protein component	279.513	436.236	311.94	453.995	319.149	367.897	450.895	458.748	359.931	476.343	424.488	583.861	0.434484	0.048114
1225	5'-nucleotidase SurE @ Exopolyphosphatase	165.446	160.451	141.458	140.314	136.343	138.163	183.002	179.636	172.139	193.21	182.599	201.508	0.435353	1.98896e-07
769	DNA topoisomerase IV subunit B	97.3677	98.4699	139.084	134.008	133.918	120.555	139.974	162.571	135.619	131.754	178.72	169.999	0.436897	0.0348294
2852	Uncharacterized protein YmjA	63.0745	63.667	57.712	51.203	73.2002	62.9314	86.9384	78.9348	79.8676	68.0465	70.4054	87.2672	0.438089	0.00337534
4122	Undecaprenyl diphosphate synthase	232.221	228.755	236.872	164.179	242.012	194.291	241.924	246.107	260.832	257.658	399.993	225.589	0.439383	0.0390765
3852	AmpG permease	31.5783	34.7979	35.466	27.6655	39.3666	29.7412	35.2538	40.9497	38.6027	41.3562	46.3164	48.5992	0.440882	0.00582729
1168	Syd protein	65.051	66.3856	101.421	61.2683	50.1448	48.9885	79.5603	59.4821	94.5873	67.7192	104.161	90.9173	0.440958	0.0878639
1052	Single-stranded-DNA-specific exonuclease RecJ	85.4282	82.352	115.44	93.3521	99.061	88.0767	113.809	116.597	124.206	118.674	116.93	127.282	0.441502	0.00150532
1587	Inner membrane protein YfeZ	48.0845	48.174	67.7337	31.6363	70.3629	44.4173	59.667	60.3202	61.7491	65.8821	67.7246	77.5079	0.44212	0.0667299
2950	Peptide chain release factor 1	85.6832	80.4808	80.6428	100.781	128.629	98.5986	126.3	128.286	92.2633	98.5122	143.239	144.853	0.444922	0.0583154
1637	Sensor histidine kinase YpdA	21.1316	19.7068	25.0041	23.2894	22.1561	18.5049	24.916	25.811	29.6436	23.6758	28.4425	32.6635	0.44684	0.00328423
4311	Response regulator CreB of two-component signal transduction system CreBC	114.018	89.6417	116.433	82.1899	96.6285	61.6851	109.112	149.727	142.644	132.602	85.4401	88.5166	0.447025	0.0515388
3781	Putative NAD(P)-dependent oxidoreductase EC-YbbO	65.1702	57.9754	47.8472	54.4631	69.5462	46.545	72.5883	69.1712	74.8716	82.3112	68.4647	66.098	0.447915	0.000208589
2408	Aldose 1-epimerase family protein YeaD	388.456	384.958	518.286	563.483	349.003	220.428	466.229	620.688	511.14	512.822	441.555	520.328	0.448036	0.076334
3808	Adenylate kinase	685.323	521.954	648.8	469.268	541.655	479	588.888	803.834	814.908	738.242	738.567	685.088	0.44845	0.00412568
1556	N-succinyl-LL-diaminopimelate desuccinylase	154.428	154.144	123.237	104.447	130.263	87.1186	140.162	126.381	223.945	219.023	113.46	132.899	0.449247	0.0636211
3321	3-phosphoshikimate 1-carboxyvinyltransferase	284.266	322.992	251.795	234.389	291.122	199.054	340.549	378.608	322.867	316.395	292.54	357.018	0.450424	0.000544066
137	DNA-directed RNA polymerase omega subunit	544.178	637.004	477.822	558.688	438.758	461.428	589.493	577.951	781.355	639.384	654.076	732.051	0.450626	0.00146677
5073	Guanosine-5'-triphosphate3'-diphosphate pyrophosphatase @ Exopolyphosphatase	220.28	186.897	198.231	173.272	182.883	137.099	241.916	296.652	192.789	185.111	230.571	242.818	0.451597	0.00816535
504	SSU ribosomal protein S3p (S3e)	2868.47	2936.65	2521.18	2924.7	3337.06	2863.96	2979.46	3871.45	3654.14	4081.96	3749.55	3996.83	0.453324	0.00200531
1133	Adenosine (5')-pentaphospho-(5'')-adenosine pyrophosphohydrolase	321.887	244.11	346.563	264.243	278.481	175.321	396.115	342.895	462.334	334.994	278.971	264.599	0.455081	0.0295035
5007	3-polyprenyl-4-hydroxybenzoate carboxy-lyase	137.936	124.735	126.509	122.701	129.492	114.124	181.682	176.836	162.883	160.057	143.629	142.858	0.455913	9.1145e-07
4841	LSU ribosomal protein L1p (L10Ae)	2353.5	2669.27	2429.71	2571.87	2399.54	2522.81	2733.07	4125.66	2573.34	2998.88	3215.91	3501.09	0.457024	0.0106552
2990	UPF0260 protein YcgN	104.56	86.7425	157.144	101.955	115.626	60.6955	115.835	108.557	159.78	116.41	118.774	128.825	0.457818	0.0539685
2622	Diguanylate cyclase > Zinc-regulated DgcZ	32.04	39.7879	40.2088	36.5519	39.5939	32.0805	48.3803	35.8364	51.9773	44.5914	54.3905	50.6965	0.459903	0.00408856
566	Uncharacterized protein YhdP	39.8649	43.5336	42.4316	36.1595	30.6793	32.1442	41.6652	41.6246	54.0777	49.8231	46.4206	54.4962	0.460147	0.000891977
5108	ATP synthase delta chain	2147.02	2393.12	2105.87	2052.37	2462.29	1901.05	2828.97	3632.86	2470.03	2573.62	2503.18	2742.87	0.461394	0.00213428
4139	UPF0126 inner membrane protein YadS	28.6541	29.3226	34.3974	25.8191	33.3634	26.8157	36.516	32.8717	37.7835	41.1548	51.3752	29.5719	0.462065	0.019699
5014	Ubiquinone biosynthesis protein UbiJ	184.132	156.301	225.283	180.881	159.952	144.947	211.531	251.265	230.193	224.422	207.345	226.533	0.463297	0.00131144
2320	Zinc ABC transporter ATP-binding protein ZnuC	312.514	397.109	345.148	311.373	263.604	302.474	335.155	250.882	421.388	384.152	566.464	524.956	0.464497	0.0649295
2870	Translation initiation factor SUI1-related protein	132.792	87.3882	101.743	63.5567	105.428	79.2452	99.5347	113.541	166.138	140.769	88.3145	120.184	0.464758	0.0449484
1147	Membrane-bound lytic murein transglycosylase A	96.3257	101.253	89.7135	81.9561	94.0107	87.2186	103.033	119.31	109.067	133.168	115.119	129.003	0.465504	5.48501e-05
451	Phosphoglycolate phosphatase	247.793	261.247	319.139	295.013	223.05	187.694	290.818	278.267	363.513	406.106	287.214	353.929	0.466903	0.00905946
3137	3-oxoacyl-[acyl-carrier protein] reductase FadG	947.67	1038.79	888.438	857.186	956.671	718.746	1101.73	1175.09	1126.66	1024.77	1325.04	1185.71	0.467669	0.000114508
3308	tRNA uridine 5-oxyacetic acid(34) methyltransferase	112.43	88.4348	112.313	75.4311	127.07	87.5441	126.64	148.403	113.199	112.814	143.971	129.818	0.468083	0.0114702
634	Transcription termination protein NusA	465.578	456.41	479.904	494.869	503.815	411.673	479.857	583.377	619.767	638.427	655.903	650.798	0.468145	0.000537657
279	Transcriptional regulator YhjC LysR family	12.9078	11.9698	9.96817	13.3807	13.4985	9.61636	17.6161	13.7872	11.2618	16.53	13.9705	21.254	0.468594	0.0167471
243	DNA-3-methyladenine glycosylase	60.0733	41.1696	58.2183	41.0308	70.8582	51.2723	47.6067	52.2496	88.9144	76.6432	72.1951	79.5367	0.46873	0.0636211
787	UPF0313 [4Fe-4S] protein YgiQ	37.9226	37.425	36.5522	36.1807	49.4522	35.4313	40.4856	46.4444	57.2734	55.2652	50.1858	51.7224	0.468828	0.00277737
3136	Acyl carrier protein	4546.31	3144.16	5318.08	3874.82	3838.82	2528.34	4766.13	5110.38	5261.42	3825.4	6275.31	4534.76	0.469663	0.038557
426	Transcription elongation factor GreB	54.8927	58.0598	49.3706	49.0057	43.2242	45.1399	51.1216	54.7558	69.4339	55.9517	80.9986	73.6655	0.469714	0.00999972
3924	Porphobilinogen synthase	139.249	137.893	118.422	156.649	149.056	180.308	177.395	171.178	137.604	148.864	215.13	299.031	0.471335	0.0852614
1691	Acetyl-coenzyme A carboxyl transferase beta chain	730.64	631.971	810.363	643.355	756.768	657.845	840.722	1056.98	901.849	882.616	845.511	950.523	0.471845	0.000318347
1862	S-formylglutathione hydrolase	62.4934	74.4328	70.4203	81.4042	61.0231	69.5967	68.6157	73.1927	101.607	113.089	78.7912	111.288	0.472027	0.0211166
3757	N5-carboxyaminoimidazole ribonucleotide synthase	241.478	243.064	232.663	231.875	268.33	221.261	224.768	299.356	233.548	240.833	376.577	480.328	0.472504	0.0665909
4213	Cell division protein FtsL	212.469	143.185	208.474	189.043	187.656	131.683	270.144	231.833	237.477	153.189	249.804	241.437	0.473415	0.01871
4890	Cystathionine gamma-synthase	43.3306	40.8559	52.159	45.6677	49.7592	30.3347	53.4842	44.9931	76.4752	71.6853	39.9485	55.0692	0.478093	0.0285401
578	Putative cytochrome d ubiquinol oxidase subunit III (Cytochrome bd-I oxidase subunit III)	695.276	522.381	685.499	481.461	425.64	475.952	584.937	608.16	934.888	747.581	623.362	765.89	0.479573	0.0116138
998	Uncharacterized protein YqgB	164.843	176.283	170.252	168.656	226.688	170.074	200.887	254.845	219.014	217.977	236.557	273.289	0.480438	0.00450461
5006	NAD(P)H-flavin reductase	177.947	143.709	176.072	126.686	177.08	140.936	186.4	183.01	246.826	205.989	193.817	212.066	0.482079	0.00048435
1815	ABC transporter involved in cytochrome c biogenesis CcmB subunit	29.3454	26.1728	20.2972	23.0632	19.0829	24.1683	28.9415	26.813	19.615	29.9123	37.8034	41.631	0.484309	0.045916
3315	Lipid A export permease/ATP-binding protein MsbA	70.1753	73.6574	72.017	69.9412	111.646	77.0861	118.128	98.8654	86.4981	93.5946	110.976	114.808	0.485453	0.0120924
1136	Thymidylate synthase	139.443	161.108	92.845	130.878	116.79	110.278	156.885	141.132	114.742	144.854	200.576	217.858	0.485976	0.0350285
228	Inner membrane protein YiaH	7.60676	9.28522	9.45775	5.82329	6.85545	6.829	9.29816	7.96313	12.2115	11.9469	9.78147	8.92427	0.486036	0.0155518
4843	Transcription antitermination protein NusG	626.088	550.117	759.238	582.424	652.74	504.865	692.98	956.096	796.795	776.431	850.522	715.819	0.486456	0.00263677
2758	Tellurite resistance protein TehA	26.4905	25.7367	31.1016	17.9356	20.7633	15.9685	38.5169	28.0296	34.5378	23.1447	26.3304	27.6912	0.487841	0.0204045
271	c-di-GMP phosphodiesterase > PdeK	43.4532	44.7233	35.4368	36.5635	35.7425	33.651	47.7655	48.5273	41.358	41.4047	55.0096	64.3935	0.48864	0.00369134
4204	D-alanine--D-alanine ligase	271.136	205.686	304.719	217.804	290.298	210.362	318.371	388.264	287.788	255.987	356.94	349.242	0.48913	0.010019
2476	Phenylalanyl-tRNA synthetase beta chain	504.683	481.614	519.713	458.922	597.736	375.815	657.189	779.447	628.978	612.134	592.465	567.252	0.489389	0.000801269
2395	Uncharacterized protein YoaF	35.178	41.5316	41.9543	42.0439	25.7265	19.964	47.5525	40.2195	38.5244	39.5451	54.8589	47.9031	0.493231	0.0466875
3111	Lipoprotein releasing system transmembrane protein LolE	85.4615	85.5969	80.9159	64.26	100.115	69.4795	106.902	112.079	91.3693	101.627	108.873	115.287	0.493864	0.000523536
428	Osmolarity sensory histidine kinase EnvZ	95.3733	94.7012	102.842	106.173	79.36	71.9217	114.096	120.676	133.873	133.857	100.623	120.326	0.494207	0.000249851
1828	LSU ribosomal protein L25p	1451.25	1357.82	1115.04	988.558	1047.81	1304.55	1282.02	1495.57	1576.72	1650	1781.06	1742.33	0.494516	0.00237298
351	UPF0226 protein YhhS	27.2288	25.8739	29.528	16.0163	25.792	23.9161	40.9801	31.1477	33.0561	28.4276	25.626	35.6921	0.494616	0.00901597
4817	IMP cyclohydrolase / Phosphoribosylaminoimidazolecarboxamide formyltransferase	201.654	214.582	292.923	324.027	190.173	184.706	228.245	336.576	269.321	322.307	307.568	390.83	0.496379	0.0440806
5013	Ubiquinone biosynthesis regulatory protein kinase UbiB	63.1961	68.8699	69.1302	66.9399	58.742	57.0615	75.03	79.0394	77.3103	83.5315	84.5872	105.987	0.497014	0.000274551
1204	Sulfite reductase [NADPH] hemoprotein beta-component	3.8921	2.93159	4.75277	5.43791	3.90785	3.19112	5.17292	4.66996	5.51633	4.90562	6.1734	5.4013	0.499614	0.0284488
536	Threonylcarbamoyl-AMP synthase	106.412	87.6406	108.384	84.1468	91.1245	81.927	145.925	112.404	118.051	128.235	108.699	125.641	0.500565	4.4311e-06
2379	Uncharacterized lipoprotein YeaY	166.107	137.202	101.506	74.5912	79.2486	75.211	103.144	102.912	198.371	180.888	112.884	128.164	0.501039	0.0873193
4215	Transcriptional regulator MraZ	483.697	345.338	504.565	375.894	473.403	290.279	586.277	469.227	799.228	490.799	433.392	487.977	0.501896	0.0174585
1692	Dihydrofolate synthase @ Folylpolyglutamate synthase	83.4412	91.1353	116.013	100.736	88.4112	64.2857	136.717	129.903	117.373	121.739	100.328	114.979	0.505577	0.00191933
3144	LSU rRNA pseudouridine(955/2504/2580) synthase	54.1708	60.7527	61.1173	53.6426	61.5722	60.6797	75.2315	87.5318	65.0041	57.2127	101.483	80.3524	0.507799	0.0123911
734	DNA primase DnaG	124.241	127.691	90.2145	114.756	109.269	120.237	141.074	163.022	137.338	157.055	150.416	163.144	0.508415	0.000257914
1226	Protein-L-isoaspartate O-methyltransferase	188.502	139.964	144.014	126.235	136.872	108.746	178.944	167.061	252.774	197.391	145.287	175.422	0.509043	0.00178091
425	Transcription accessory protein (S1 RNA-binding domain)	192.299	158.263	206.289	219.659	229.452	158.574	238.728	290.188	201.865	190.273	283.979	339.101	0.509602	0.0234079
483	FKBP-type peptidyl-prolyl cis-trans isomerase SlyD	848.447	983.733	1044.23	806.422	667.036	643.997	1147.74	1244.6	935.592	844.03	1251.56	1173.38	0.511149	0.00759576
148	Phosphopantothenoylcysteine decarboxylase / Phosphopantothenoylcysteine synthetase	163.267	153.683	111.426	136.7	113.433	106.49	173.849	156.233	144.668	154.88	213.728	193.19	0.512871	0.00243995
3834	Efflux ABC transporter permease/ATP-binding protein MdlA	25.5365	23.3321	35.7867	27.9216	27.7507	24.9239	30.0248	30.7737	51.6607	47.9649	28.4604	32.9529	0.513661	0.025712
5104	ATP synthase protein I	524.02	606.438	660.313	293.39	720.192	487.485	720.117	552.548	934.364	799.838	679.912	707.801	0.514057	0.0384811
4119	Intramembrane protease RasP/YluC implicated in cell division based on FtsL cleavage	228.556	235.742	226.223	185.327	216.36	177.553	250.45	229.325	304.672	284.806	400.215	212.645	0.514637	0.00999972
2343	FIG00923183: possible exported protein YebY	153.122	149.599	153.457	142.353	105.697	97.8537	179.227	176.131	184.383	217.406	153.875	155.636	0.516547	0.000949324
427	Two-component system response regulator OmpR	308.357	287.138	292.503	284.385	229.925	235.822	343.122	344.524	369.299	413.444	343.365	370.574	0.516823	2.86603e-07
2978	K(+)/H(+) antiporter NhaP2	36.499	36.2959	47.9944	34.0654	43.4329	33.4161	41.1952	47.9438	61.511	58.2476	44.1028	57.157	0.517476	0.00283025
3406	Oligopeptide transport substrate-binding protein @ Glutathione ABC transporter substrate-binding protein GsiB	63.6825	49.527	57.0984	51.7717	54.6319	42.5415	94.5054	89.387	51.187	52.6369	67.4692	69.543	0.518212	0.0132274
1279	Nicotinamide-nucleotide amidase	157.734	107.828	179.832	112.819	161.574	88.4	125.626	151.711	201.584	132.563	218.369	239.546	0.518233	0.0645182
206	L-ribulose-5-phosphate 4-epimerase SgbE	5.31214	5.14354	4.93038	4.62962	3.94339	2.75789	4.49915	5.10833	4.83927	7.53402	6.10153	7.09497	0.51921	0.0487367
217	Valine--pyruvate aminotransferase	147.998	135.285	100.874	116.891	109.754	98.9629	172.302	188.435	172.868	184.096	102.325	127.09	0.519337	0.00634353
3881	Protein translocase subunit SecF	250.798	249.985	285.546	218.913	331.608	230.449	294.949	360.084	273.651	271.535	484.273	402.043	0.520238	0.0258539
3819	Multidrug efflux system AcrAB-TolC membrane fusion component AcrA	299.5	320.854	225.354	298.081	254.534	219.51	363.707	334.994	308.024	357.754	389.769	402.083	0.520483	0.000157092
2314	Probable transcriptional regulatory protein YebC	429.428	370.39	399.715	349.854	337.146	273.739	407.397	469.2	528.275	510.505	448.928	513.627	0.521675	1.26446e-05
4196	DNA gyrase inhibitor YacG	127.038	113.755	187.243	122.793	113.936	87.2497	134.934	168.861	117.658	164.671	190.507	223.146	0.522577	0.0440098
1368	Signal recognition particle protein Ffh	211.381	202.425	241.97	246.516	193.501	162.501	236.125	246.334	258.284	238.699	341.998	360.959	0.524101	0.00790364
365	Acetyl-CoA sensor PanM required for maturation of L-aspartate decarboxylase	35.9876	36.7727	50.9895	38.2944	31.5531	29.6661	31.9248	26.5302	64.3219	50.2449	57.4635	69.3066	0.525853	0.0945912
1140	FIG004136: Prepilin peptidase dependent protein C precursor	43.1938	26.2892	30.1623	29.1245	46.6937	30.7809	59.5419	64.0506	42.7369	33.8208	40.349	39.1454	0.526618	0.0549307
2472	Translation initiation factor 3	2368.83	1678.51	2735.64	2036.63	2740.91	2071.73	2679.42	2561.24	3668.81	2906.36	3500.89	3046.74	0.527142	0.00631465
4120	Phosphatidate cytidylyltransferase	181.024	197.027	242.406	112.094	216.623	142.265	211.248	233.015	200.858	216.489	334.071	199.811	0.527387	0.0343552
3814	Inner membrane protein YbaN	82.2573	77.7382	61.589	61.2206	77.2129	77.0535	102.759	85.5568	110.885	88.7463	90.9779	111.523	0.527815	0.000216691
4312	Conserved uncharacterized protein CreA	98.3325	91.1549	88.8618	73.6648	82.7588	66.4657	111.043	132.707	111.718	109.208	109.619	97.7092	0.532	2.43968e-05
2073	UPF0265 protein YeeX	1239.21	899.194	1043.53	872.928	796.806	610.369	785.376	650.166	2118.41	1409.93	1160.7	1220.9	0.536564	0.0974105
2329	4-hydroxy-2-oxoglutarate aldolase @ 2-dehydro-3-deoxyphosphogluconate aldolase	358.188	330.001	373.422	254.876	484.126	356.119	441.058	548.369	568.787	471.32	415.432	486.847	0.538811	0.00491362
1596	Sulfate transport system permease protein CysT	3.99711	4.88862	7.18031	3.23135	4.4146	3.40229	8.14847	5.41082	5.60906	5.56192	5.79082	6.10796	0.54054	0.0437611
3805	Inosine-guanosine kinase	69.0636	70.5998	54.3953	48.9786	63.0942	46.0448	69.9442	82.886	61.2974	56.7177	103.941	97.4276	0.540924	0.0164062
1358	tmRNA-binding protein SmpB	150.711	145.971	115.067	129.18	109.213	93.046	138.355	114.521	154.189	126.102	229.806	235.793	0.541355	0.0364403
5059	Putative ECA polymerase WzyE	26.1616	26.6795	32.1755	20.8709	35.7219	26.8935	39.2959	30.826	45.1546	39.0541	37.9106	38.0341	0.543326	0.00206774
1782	DNA gyrase subunit A	333.935	365.471	246.149	284.079	306.382	248.225	337.692	391.766	275.48	268.676	545.899	581.551	0.543555	0.0477684
1221	Cell division protein DivIC (FtsB) stabilizes FtsL against RasP cleavage	153.858	141.673	176.839	131.818	97.8375	103.117	207.992	144.854	217.105	173.669	204.967	143.945	0.543982	0.00699503
437	IgaA: a membrane protein that prevents overactivation of the Rcs regulatory system	47.3985	54.9411	42.5572	43.9119	43.0203	41.0209	60.1066	50.5116	56.7786	63.2703	61.2815	78.8947	0.546348	9.21461e-05
733	RNA polymerase sigma factor RpoD	497.718	405.946	408.679	527.94	388.348	383.278	537.635	602.255	587.005	653.763	541.694	651.273	0.551838	2.85424e-05
5061	Lipid III flippase	40.2618	37.7974	60.6158	31.5174	56.6675	39.7601	66.9985	68.2638	77.5547	63.0351	42.0666	50.0686	0.556123	0.0239369
4203	Cell division protein FtsQ	191.897	164.24	234	181.538	210.008	174.445	236.838	195.904	252.981	221.015	331.869	348.535	0.556582	0.00892682
735	SSU ribosomal protein S21p	936.659	1248.32	958.502	1226.78	839.557	1306.52	1170.27	1207.29	1651.15	1299.4	2097.89	1568.06	0.556912	0.0271141
2640	Glutaminase	67.6721	62.2181	68.882	46.7043	69.6133	42.2683	50.8856	55.7606	87.3017	80.2804	104.826	106.651	0.557063	0.0365662
1685	UPF0226 protein YfcJ	23.7507	27.1166	11.5851	7.70212	22.2003	17.1301	20.5698	20.5293	23.8064	27.5407	24.2247	32.2285	0.557098	0.097883
4856	Hydrogen peroxide-inducible genes activator > OxyR	237.623	199.425	248.545	214.559	182.448	149.912	230.142	232.9	356.299	353.05	247.173	270.035	0.558423	0.00233113
3813	Adenine phosphoribosyltransferase	234.098	304.18	184.059	194.755	176.57	192.237	259.382	302.848	225.423	286.688	295.209	387.119	0.559238	0.00578614
5106	ATP synthase F0 sector subunit c	3736.39	3771.12	3964.78	2646.61	3729.2	2672.51	4202.97	5914.27	5259.98	4490.46	3766.83	4429.78	0.5595	0.00108869
3325	Formate efflux transporter FocA	746.063	672.956	919.957	574.258	1269	1250.04	1362.49	1286.1	1069.4	971.276	1819.18	1808.51	0.563181	0.00816535
499	LSU ribosomal protein L4p (L1e)	3019.23	2796.02	2826.97	2853.3	3760.21	2876.21	3122.39	4690.89	4166.47	3935.64	4285	4796.31	0.563617	0.00123122
4924	Ferrous-iron efflux pump FieF	119.141	109.023	133.304	81.0988	127.211	97.227	137.9	112.516	172.717	147.556	175.573	172.288	0.564147	0.00231418
1357	hypothetical protein	23760.8	36869.6	46707.6	37844.6	15072.5	31573	39220.3	34290.2	43442.6	42268.5	59960.2	46836	0.566053	0.0824441
4775	DNA-damage-inducible protein F	12.8443	15.6737	38.4124	23.3725	24.0807	18.5983	26.4794	26.7098	38.5949	35.5399	23.5486	35.3197	0.568074	0.0848196
2886	Cob(I)alamin adenosyltransferase	86.7625	79.3347	89.8274	93.083	143.624	104.426	181.501	216.226	127.753	121.599	96.371	90.0634	0.568364	0.0684543
4818	Phosphoribosylamine--glycine ligase	255.551	238.429	284.84	288.251	220.232	205.923	284.115	440.238	246.082	272.867	378.901	434.818	0.569878	0.0131454
2312	Aspartyl-tRNA synthetase	376.313	370.172	305.079	318.372	425.926	326.906	445.562	538.925	458.034	420.157	511.208	561.694	0.571126	0.000129103
3700	Carbon starvation protein A	56.2361	34.8707	91.8861	57.2783	59.8532	43.3132	81.0834	86.3916	99.6898	87.7841	42.2666	82.1659	0.571853	0.0613571
1561	GDP-mannose pyrophosphatase NudK	25.5701	19.0769	18.4567	18.7149	24.522	17.7489	17.1191	13.2948	32.4858	30.2287	37.7308	40.4289	0.57225	0.086646
562	Rod shape-determining protein MreC	97.9982	111.647	106.779	92.6547	124.303	109.272	138.26	138.418	133.135	144.501	158.918	181.789	0.57338	0.000216937
5125	Adenine permease AdeP	240.314	248.27	500.917	261.403	173.758	115.08	299.567	391.382	416.192	367.536	312.659	334.14	0.573662	0.0996443
596	Enhancing lycopene biosynthesis protein 2	203.518	160.034	199.901	141.358	152.41	107.319	175.937	170.933	252.781	297.278	196.329	238.043	0.574751	0.00564065
965	Ornithine decarboxylase	54.1126	51.8857	71.7897	54.5539	69.5426	38.7587	108.267	104.064	68.3735	71.4126	48.0272	74.417	0.576399	0.0243351
3178	Protein yceI precursor	16.6258	13.8977	9.57879	11.9002	8.71633	10.9391	16.3094	12.4638	25.0141	25.9103	9.9748	10.5584	0.577382	0.0864917
1050	Site-specific tyrosine recombinase XerD	84.8684	84.143	109.592	87.5195	85.3	69.6864	123.298	114.565	127.249	103.051	130.054	127.429	0.578906	3.20974e-05
2127	Shikimate transporter	49.1052	54.5155	47.1047	31.1835	48.1348	57.3485	59.0879	52.2792	68.127	68.3497	58.9261	96.303	0.579149	0.0118314
2992	Protein YcgL	146.785	119.567	155.168	148.856	190.806	149.313	147.302	189.305	151.477	131.252	351.481	293.492	0.579763	0.090472
500	LSU ribosomal protein L23p (L23Ae)	3555.83	3544.13	3541.91	3687.62	4665.35	3836.1	4045.04	6596.76	4884.22	4751.57	5558.07	6054.21	0.580904	0.00283881
506	LSU ribosomal protein L29p (L35e)	3922.65	3628.07	4195.51	4147.39	5196.33	3833.34	4517.71	6759.68	5941.98	5679.25	6099.81	5834.21	0.582084	0.000801269
1170	tRNA pseudouridine(65) synthase	49.7735	39.3068	35.0605	30.6771	55.9128	38.5839	47.9909	51.6946	62.3728	58.2974	61.4673	65.5226	0.582721	0.00228783
4142	Glutamate-1-semialdehyde 21-aminomutase	251.291	276.628	283.375	263.11	274.141	207.859	305.355	307.599	449.391	458.779	411.465	241.721	0.583483	0.00449243
3407	Oligopeptide transport ATP-binding protein @ Glutathione ABC transporter ATP-binding protein GsiA	38.1731	39.8404	41.6219	38.6191	50.5994	39.1647	75.3098	68.1905	45.2303	45.6797	50.0408	64.0586	0.584366	0.00277737
1017	D-erythrose-4-phosphate dehydrogenase	158.657	204.879	204.032	213.264	193.015	154.926	180.739	168.855	322.779	351.951	269.478	291.139	0.584416	0.0161432
149	UPF0758 protein YicR	83.2604	82.5708	60.5466	51.1422	43.4269	49.712	67.1236	93.1059	95.6569	75.5672	94.8433	85.7009	0.58467	0.00564065
4870	N-acetylornithine deacetylase	54.1918	56.9718	46.7842	63.0102	52.1237	50.5664	87.0414	67.4234	59.9363	69.1524	77.1963	94.0783	0.586597	0.000356941
970	A/G-specific adenine glycosylase	77.4182	58.6923	42.4286	41.5609	70.5015	49.4952	78.2678	81.0997	82.0975	64.6091	81.1329	85.8928	0.587246	0.00213945
1467	Membrane-bound lytic murein transglycosylase F (EC 4.2.2.n1)	10.3937	12.7096	11.3654	9.78311	13.1131	12.1138	17.3732	19.3219	14.6618	15.9323	15.723	14.8228	0.587895	0.000280914
1998	Diguanylate cyclase > DgcE	24.4964	21.219	14.5805	13.7195	28.5883	23.4548	28.2326	28.5815	32.4282	30.7235	31.9972	25.3007	0.589355	0.0106292
2549	Outer membrane lipoprotein pcp precursor	2859.19	2783.2	2820.08	1212.15	3699.8	2605.51	3659.15	3288.92	4383.89	4236.57	3565.22	3335.49	0.590772	0.0238988
619	LSU ribosomal protein L21p	1456.6	1482.22	1336.65	1465.96	1338.83	1431.46	1766.86	1705.6	2231.93	1930.83	2302.95	2064.54	0.59281	7.43484e-06
1130	UPF0053 inner membrane protein YgdQ	25.2969	26.4621	31.3809	19.8568	32.4394	28.1694	49.1761	37.8254	40.752	36.1555	34.2868	33.7797	0.593281	0.0011343
1142	Protease III precursor	55.9531	53.576	47.8379	51.2245	39.2056	39.5327	83.876	76.7984	77.3021	82.1194	39.6308	45.8086	0.594349	0.0111835
197	L-seryl-tRNA(Sec) selenium transferase	73.5862	62.794	73.9556	63.51	78.6273	68.5876	106.592	127.807	100.482	97.7974	72.6202	90.5168	0.595823	0.000387837
1468	Phosphoribosylformylglycinamidine synthase synthetase subunit / Phosphoribosylformylglycinamidine synthase glutamine amidotransferase subunit	384.039	346.614	441.991	412.059	404.335	352.07	450.46	563.374	458.363	444.495	630.528	753.469	0.597158	0.00311946
749	D-glycero-beta-D-manno-heptose 1-phosphate adenylyltransferase / D-glycero-beta-D-manno-heptose-7-phosphate kinase	304.913	222.114	334.971	245.456	280.557	170.812	287.271	365.133	359.753	345.838	390.152	437.371	0.599934	0.00208136
1585	N-acetylmuramoyl-L-alanine amidase	77.1915	88.1831	45.6301	52.4579	64.4023	62.4963	72.5224	82.8336	82.8053	96.6673	105.281	108.441	0.600306	0.00416246
3404	Oligopeptide transport permease protein OppC-like @ Glutathione ABC transporter permease protein GsiD	17.1464	16.6827	24.863	12.655	22.0936	16.5631	26.1535	27.5142	23.8001	22.4826	26.1125	29.4097	0.600789	0.0036862
633	Bacterial ribosome SSU maturation protein RimP	376.107	303.594	430.892	316.208	412.879	280.306	326.804	455.67	541.528	521.786	573.685	571.321	0.603165	0.00364505
4612	L-methionine and branched-chain amino acid export protein YjeH	30.3294	34.6108	26.8712	24.3758	22.3671	21.9762	33.7104	27.904	32.154	32.4635	47.9602	51.6078	0.603674	0.00646459
4779	4-hydroxybenzoate polyprenyltransferase	71.7191	59.0613	80.3876	43.2179	56.513	37.0439	85.0183	73.3072	87.0218	81.0108	86.6063	75.618	0.603701	0.00171131
3257	tRNA 2-thiouridine synthesis protein TusE	88.161	76.088	64.3295	55.8609	67.1443	46.9125	77.9319	71.4809	123.328	122.841	108.501	85.8457	0.60384	0.003955
3820	Multidrug efflux system AcrAB-TolC inner-membrane proton/drug antiporter AcrB (RND type)	228.8	251.84	276.296	238.249	217.145	176.729	313.902	348.898	268.649	291.444	369.155	368.662	0.60449	0.000142341
1193	Predicted FAD containing dehydrogenase	4.45728	4.61328	3.32957	3.34201	3.35857	3.01131	5.58648	5.35707	7.58762	5.68308	4.8745	2.36273	0.604883	0.0398721
38	Hexose-phosphate uptake two-component transcriptional response regulator UhpA	47.6886	48.7954	67.1713	32.3164	53.3493	41.8693	73.6152	95.9074	80.4197	91.6831	33.9553	38.875	0.605574	0.076334
3344	Leucyl/phenylalanyl-tRNA--protein transferase	89.2395	79.6239	91.6223	79.0285	85.2673	66.7058	79.9508	75.9378	199.726	192.621	72.2837	81.3247	0.606029	0.0808687
3663	Rod shape-determining protein RodA	120.132	102.792	125.623	85.3784	148.077	92.1918	145.703	142.705	177.283	147.923	155.613	187.091	0.606843	0.000444139
3202	Anaerobic respiratory reductase chaperone	136.074	131.245	138.813	116.327	138.104	120.523	169.505	161.878	146.155	128.397	255.805	243.697	0.607393	0.00829597
4202	Cell division protein FtsA	228.19	188.412	244.794	185.22	212.75	164.137	275.523	265.697	299.419	237.343	354.564	298.175	0.607478	0.000103376
508	LSU ribosomal protein L14p (L23e)	4282.01	3366.58	4150.52	3683.19	4264.1	3360.12	3828.65	5525.72	5837.89	5600.96	5782.64	6190.23	0.608242	0.000259952
537	Shikimate 5-dehydrogenase I alpha	118.483	83.9609	86.263	63.3785	93.342	64.299	145.128	117.712	104.869	94.0681	129.426	127.126	0.609128	0.000872753
479	Bis-ABC ATPase YheS	102.126	96.1946	79.2002	78.267	92.0532	74.6266	106.518	131.816	101.674	94.026	146.437	157.895	0.609681	0.00128752
4596	Translation elongation factor P Lys34--(R)-beta-lysine ligase	24.5417	20.5391	26.5563	21.9247	18.5492	18.0054	31.201	28.4538	23.2463	30.6576	32.609	38.3738	0.610936	0.000439318
3203	Putative hydrolase YcdX	184.214	140.067	188.18	150.037	190.212	131.856	218.204	208.64	188.766	199.949	306.218	273.282	0.611288	0.0018645
4742	Formate-dependent nitrite reductase complex subunit NrfF	9.62826	12.5597	6.13276	5.33985	9.76229	7.38936	12.3188	16.7372	16.8114	12.7801	7.15584	6.76822	0.613478	0.0962028
1466	tRNA-specific adenosine-34 deaminase	86.4577	75.0906	119.485	73.9297	100.279	81.552	116.198	130.506	163.249	129.321	104.581	121.287	0.614426	0.00107962
3811	Nucleoid-associated protein YaaK	726.777	391.288	403.711	367.315	545.674	316.375	529.371	605.205	766.902	522.738	773.13	675.267	0.615689	0.00881656
3853	Cytochrome O ubiquinol oxidase subunit II	141.233	65.5078	91.133	100.609	91.7267	52.3802	203.04	126	88.2299	72.6161	116.382	162.574	0.615888	0.0642734
1586	Acetyltransferase YpeA	82.6638	101.776	129.674	52.5347	104.969	69.5469	101.346	125.832	127.82	110.782	148.358	154.476	0.616358	0.0173059
1760	ADP-ribose pyrophosphatase of COG1058 family / Nicotinamide-nucleotide amidase paralog YfaY no functional activity	99.7078	77.4125	75.6189	77.2378	87.6415	63.3033	97.9724	111.454	96.1256	93.2679	127.359	156.329	0.616986	0.000999205
2454	PTS system NN'-diacetylchitobiose-specific IIA component	12.6056	11.899	12.4602	8.34555	11.443	11.2939	15.3752	9.15537	18.6585	21.0682	16.6061	17.0305	0.617633	0.0121335
417	hypothetical protein	24.2443	21.5457	13.457	11.7172	24.9915	18.3604	25.3178	31.9074	32.4338	20.6162	29.4213	24.2573	0.620436	0.0289382
498	LSU ribosomal protein L3p (L3e)	3318.77	3335.17	3350.27	3300.98	4274.58	3547.55	4176.69	6289.45	4121.65	4483.91	5418.36	5864.16	0.622402	0.00129195
4149	ATP-dependent helicase HrpB	46.2686	35.6844	36.4946	27.6294	30.6608	28.1622	39.3024	41.3277	44.123	40.3083	78.9616	42.9071	0.626006	0.0127535
4144	Ferric hydroxamate ABC transporter (TC 3.A.1.14.3) periplasmic substrate binding protein FhuD	90.814	97.8234	81.4822	73.5117	147.557	131.507	126.821	154.242	167.902	150.449	183.825	120.353	0.626089	0.0181853
2889	LSU rRNA pseudouridine(2605) synthase	71.6811	60.6754	83.4151	67.0125	88.7185	78.1506	104.403	112.545	110.648	97.2331	113.495	113.157	0.628198	8.61906e-05
5001	Trk potassium uptake system protein TrkH	68.5001	62.3908	75.4409	62.4189	63.6681	47.4183	90.2567	84.7129	88.2111	86.3483	90.8951	105.929	0.62993	1.90259e-07
4111	DNA polymerase III alpha subunit	84.9211	83.7389	85.5408	86.121	93.2529	82.8453	125.829	114.308	111.959	108.976	183.056	101.841	0.632292	0.00126168
1131	DNA mismatch repair endonuclease MutH	20.4671	21.1854	22.2333	17.7456	27.6497	25.944	23.4638	27.8447	43.661	27.2804	41.5133	33.1466	0.632904	0.0116269
592	Glutamate synthase [NADPH] small chain	303.096	278.108	192.562	217.705	235.404	174.235	262.183	430.476	456.126	398.717	218.351	246.529	0.633549	0.0117681
2205	BarA-associated response regulator UvrY ( GacA SirA)	195.393	209.251	192.741	207.503	176.982	162.657	259.81	293.89	241.374	240.051	275.912	342.419	0.634099	6.32817e-06
4115	3-hydroxyacyl-[acyl-carrier-protein] dehydratase FabZ form	165.616	226.143	236.678	277.255	214.036	211.569	279.068	286.237	217.894	261.83	556.946	324.419	0.634099	0.0361111
4932	L-rhamnose-proton symporter	6.50027	4.94807	7.86618	1.81135	5.10954	4.55582	8.2397	7.46489	11.1186	7.46963	5.7121	4.62044	0.636767	0.0939193
1274	Sorbitol-6-phosphate 2-dehydrogenase	10.2572	12.8764	13.7158	10.0647	15.448	11.2345	16.4856	15.2525	22.3103	22.926	12.9172	17.5932	0.636962	0.00297227
3847	Cell division trigger factor	672.363	717.374	660.782	707.134	715.846	609.475	689.184	971.908	962.457	979.418	1163.25	1141.52	0.637049	0.00020365
2994	Inhibitor of vertebrate g-type lysozyme periplasmic > PliG	1017.57	1076.91	754.698	832.88	902.377	1078.91	1507.53	2317.03	1040.55	1074.29	962.138	1332.08	0.638496	0.0212635
2563	Electron transport complex protein RnfB	29.8343	29.5406	36.7221	34.2003	42.4309	35.7464	54.1981	63.6495	52.1928	48.0688	44.4383	42.6433	0.639473	0.000801269
3862	tRNA 4-thiouridine synthase / Rhodanese-like domain required for thiamine synthesis	72.7412	68.1818	67.1458	61.9416	74.7028	58.0565	85.7995	105.367	68.3776	74.5571	121.31	126.56	0.640876	0.00271495
4609	Uncharacterized protein YjeI	625.625	430.633	550.256	349.363	419.991	387.105	487.271	388.606	749.266	624.41	1073.07	650.777	0.640881	0.027743
1819	Cytochrome c heme lyase subunit CcmF	47.2975	49.3884	53.5097	28.1477	62.706	43.059	58.5374	72.6288	59.822	55.4689	71.1461	94.1736	0.640924	0.00862694
1529	Uracil phosphoribosyltransferase	445.058	360.417	509.414	514.938	301.503	386.734	310.814	394.645	648.349	563.01	760.301	984.137	0.641047	0.0570648
4922	Sulfate-binding protein Sbp	2.20402	4.26896	3.6701	2.07121	3.38088	2.27608	4.37441	4.90352	2.74062	3.93853	5.21476	4.62044	0.642235	0.0358691
2705	Formate dehydrogenase N beta subunit	18.8338	16.9669	17.2584	18.7342	33.5085	21.6892	25.5963	44.1914	15.4346	20.9656	46.7618	31.2467	0.643014	0.0932516
1378	Chorismate mutase I / Cyclohexadienyl dehydrogenase(EC 1.3.1.43)	42.2438	35.2743	77.24	45.0098	56.9181	32.4304	53.2055	63.0714	53.8674	54.3445	75.0302	120.545	0.643878	0.0558601
1479	Predicted sugar ABC transport system ATP-binding protein YphE	3.36726	2.30189	3.07055	2.59606	2.61213	1.82147	3.34891	3.70806	3.83642	4.57959	3.02893	4.19415	0.643965	0.00196285
4126	Translation elongation factor Ts	1054.85	1212.15	1068.59	1144	1105.56	977.036	1166.97	1444.66	1437.21	1395.03	2274.33	1802.22	0.644023	0.00194977
2456	NN'-diacetylchitobiose-specific 6-phospho-beta-glucosidase	7.83952	6.68825	7.01198	7.83742	11.5775	6.26076	8.46978	7.07482	17.564	18.3345	7.50827	10.4882	0.645964	0.0561743
1138	FIG004819: Prepilin peptidase dependent protein B precursor	14.8303	12.1657	20.0424	9.86817	10.5635	9.47021	16.302	18.6692	25.7122	22.7665	13.4351	15.2069	0.646997	0.0165558
4206	UDP-N-acetylglucosamine--N-acetylmuramyl-(pentapeptide) pyrophosphoryl-undecaprenol N-acetylglucosamine transferase	230.638	185.662	251.563	153.98	222.699	144.564	269.56	261.136	326.669	275.894	293.465	300.88	0.64706	5.39662e-05
612	Phospholipid ABC transporter substrate-binding protein MlaD	188.42	176.455	248.053	184.142	293.596	165.023	225.465	201.651	375.254	341.492	356.755	337.116	0.647824	0.0103005
5060	TDP-N-acetylfucosamine:lipid II N-acetylfucosaminyltransferase	37.2082	36.1857	46.9127	33.6868	40.7847	37.4394	62.0606	55.5848	54.0564	59.8815	54.8952	54.3383	0.648248	1.91727e-07
4925	Periplasmic protein CpxP	765.799	628.805	512.361	422.964	294.355	276.189	848.846	579.875	898.056	630.535	643.374	577.797	0.648317	0.0169972
1531	DnaA inactivator Hda (shorter homolog of DnaA)	117.408	103.169	168.348	109.956	86.5669	87.1431	127.454	143.702	162.445	146.783	218.035	180.643	0.650653	0.00618999
610	Phospholipid ABC transporter ATP-binding protein MlaF	168.138	174.698	196.29	138.942	213.551	125.493	211.886	197.269	249.26	229.069	310.25	284.991	0.651685	0.000876616
1848	1-phosphofructokinase	148.396	121.575	159.793	121.352	203.319	82.3008	235.709	269.487	271.511	260.888	94.796	95.0475	0.653174	0.0859115
1701	Histidine ABC transporter ATP-binding protein HisP (TC 3.A.1.3.1)	22.0046	23.5114	35.3812	27.4006	22.1408	22.3197	35.1205	52.119	48.351	41.6909	23.3451	24.8483	0.653922	0.0210604
622	GTP-binding protein Obg	117.088	77.1882	127.113	74.818	154.77	89.575	146.599	156.506	192.143	160.244	147.085	138.17	0.654465	0.00389097
1021	Arginine exporter protein ArgO	33.069	42.4504	37.4512	24.0423	24.9452	19.6175	31.951	35.6916	49.5746	62.3644	38.099	46.831	0.655085	0.00994833
4981	Glutamine synthetase type I	593.77	777.303	530.169	710.716	451.546	372.446	740.065	854.906	865.588	874.376	737.896	946.146	0.655722	0.000770653
1524	c-di-GMP phosphodiesterase > PdeF	6.32036	8.61917	8.51559	7.38849	7.07002	7.43817	10.6886	10.1463	9.25585	9.40694	13.1359	14.1995	0.656785	0.000761765
5003	Xaa-Pro dipeptidase PepQ	257.55	225.274	215.949	235.135	260.127	212.212	289.212	280.73	302.592	302.823	424.029	463.956	0.656948	0.00054173
4310	Sensory histidine kinase CreC of two-component signal transduction system CreBC	26.5411	24.1452	20.823	16.3629	22.2668	13.4116	45.9076	35.1808	39.9842	31.0894	28.2819	30.2031	0.657731	0.00065546
1297	Glycine betaine/L-proline transport substrate-binding protein ProX (TC 3.A.1.12.1)	17.762	26.2875	9.96064	15.3397	13.9546	17.1871	19.8602	13.9087	38.9123	39.334	16.1001	21.0432	0.659397	0.0756502
611	Phospholipid ABC transporter permease protein MlaE	197.546	175.833	252.298	124.579	291.447	127.05	235.53	234.285	307.801	258.604	333.71	340.625	0.659644	0.0137538
1695	Amidophosphoribosyltransferase	297.064	351.944	401.583	449.698	357.55	340.093	348.271	435.642	405.608	442.598	708.216	903.52	0.660001	0.0325892
503	LSU ribosomal protein L22p (L17e)	3801	3513.46	3806.76	3944.43	4742.19	3805.15	4412.9	7466.63	4665.03	5582.03	6305.86	6344.21	0.660044	0.00104133
563	Rod shape-determining protein MreD	73.6252	81.5463	85.0352	51.1577	94.5942	83.0296	99.1892	85.9907	127.998	122.768	115.962	143.29	0.660998	0.00186788
795	TonB-ExbBD energy transducing system ExbB subunit	541.95	497.073	791.493	559.953	640.543	666.912	886.167	926.06	1067.08	923.155	724.488	991.792	0.662494	0.000345678
4114	Acyl-[acyl-carrier-protein]--UDP-N-acetylglucosamine O-acyltransferase	206.261	284.461	302.74	325.303	222.544	254.758	320.209	362.057	297.16	355.219	638.282	386.259	0.665107	0.0148556
1205	Phosphoadenylyl-sulfate reductase [thioredoxin]	4.94781	6.90004	5.7673	9.48532	5.55568	4.37152	9.69925	10.4188	10.4379	8.96355	9.8562	5.65768	0.665847	0.0205942
1494	tRNA (cytidine(32)/uridine(32)-2'-O)-methyltransferase	112.469	112.526	104.424	116.776	119.067	96.8588	138.849	170.655	140.654	129.645	195.528	203.08	0.666781	0.000200583
621	Uncharacterized inner membrane transporter YhbE	43.6698	52.0371	34.5481	32.4466	58.1407	43.1536	57.3146	52.8016	72.8328	78.6399	63.787	66.5623	0.666842	0.000807807
2803	Putative uncharacterized protein ydbH	23.4866	24.4838	37.695	36.372	17.7496	14.3361	47.3194	52.0827	45.5392	45.4544	18.7984	20.0044	0.668662	0.086646
515	SSU ribosomal protein S5p (S2e)	4115.75	3420.97	4365.52	3499.11	5068.16	3541.01	4144.94	6239.04	6690.22	6365.86	5903.1	6254.61	0.669437	0.000304934
3854	Cytochrome O ubiquinol oxidase subunit I	123.047	61.9514	93.5304	83.7906	76.0148	43.1107	180.077	131.769	80.6431	70.1965	95.2649	149.26	0.670106	0.0404709
2361	23S rRNA (guanine(745)-N(1))-methyltransferase	24.0946	24.2466	28.6585	24.5192	39.8343	30.343	41.3737	44.5691	39.3873	42.9919	39.6808	48.7071	0.670325	0.000696373
3831	Ammonium transporter	15.8238	17.8872	32.9891	13.9295	26.1628	26.9758	31.8375	24.8098	40.8549	23.5058	23.227	58.1998	0.674236	0.0680269
2995	Uncharacterized protein YcgJ	37.6147	41.2319	51.0565	29.8486	35.557	32.9075	42.0699	34.2792	62.3728	67.2267	63.1843	70.4336	0.674902	0.00652059
5099	Aspartate--ammonia ligase	353.654	358.11	472.487	306.381	268.44	292.181	331.317	557.864	310.639	298.086	727.609	803.517	0.678524	0.0558601
1699	Histidine ABC transporter permease protein HisQ (TC 3.A.1.3.1)	37.231	44.1481	55.7282	40.7628	40.2428	46.2836	57.0246	77.1312	103.365	95.8004	28.1196	38.6634	0.679142	0.0601592
325	Uncharacterized protein YhiN	55.9754	42.5707	48.1008	36.817	46.9647	37.8085	49.4016	57.4038	52.343	55.4029	86.5211	97.4354	0.682483	0.00499134
1827	Nucleoid-associated protein NdpA	168.423	143.194	156.398	141.059	154.337	122.411	145.413	169.305	239.838	251.366	242.121	274.132	0.68354	0.000504145
5086	UPF0438 protein YifE	502.765	519.649	789.161	620.767	252.166	336.656	738.582	568.162	1276.43	1057.98	443.85	469.66	0.684422	0.0814666
1148	HesA/MoeB/ThiF family protein > sulfur transfer pathway protein CsdL	61.2866	62.2897	95.5499	58.4406	91.9097	52.2248	82.3946	99.5519	131.818	110.628	102.15	105.699	0.684579	0.00183563
235	Cold shock protein of CSP family > CspA (naming convention as in E.coli)	361.672	497.209	164.58	217.565	193.91	413.559	510.171	408.633	442.759	403.676	551.21	460.987	0.685945	0.0365891
1041	Glycine cleavage system H protein	141.736	90.645	103.516	105.755	94.5762	73.6127	103.184	125.351	119.708	107.046	226.318	220.981	0.688101	0.0217879
1816	Cytochrome c-type biogenesis protein CcmC putative heme lyase for CcmE	50.3446	44.3311	43.8539	27.864	50.4329	38.7314	55.07	63.6481	54.2593	42.3583	69.9363	90.8626	0.688505	0.00629597
4110	Acetyl-coenzyme A carboxyl transferase alpha chain	302.043	314.329	291.779	295.675	279.899	311.657	382.334	400.695	380.279	387.254	752.968	386.818	0.68906	0.00443934
2851	Putrescine importer	6.12229	5.52454	9.22379	6.21364	5.7475	4.66657	11.8253	9.27427	10.733	9.26428	7.08919	8.28829	0.689355	0.0011937
3274	3-hydroxyacyl-[acyl-carrier-protein] dehydratase FabA form @ Trans-2-decenoyl-[acyl-carrier-protein] isomerase	152.058	189.843	172.881	149.968	154.916	165.382	234.624	242.741	239.046	245.533	266.139	258.988	0.691016	5.66949e-09
3883	Protein translocase subunit YajC	1069.15	1032.04	994.123	601.868	1308.47	861.379	957.969	1039.76	1366.86	1311.42	2552.3	1513.97	0.69152	0.0292416
4931	Superoxide dismutase [Mn]	234.537	147.081	96.2145	158.021	102.083	154.011	343.213	211.065	232.617	249.854	117.058	197.122	0.692676	0.0233485
5074	ATP-dependent DNA helicase Rep	42.8951	37.9915	23.8593	28.6844	48.5673	44.2871	42.6708	46.5627	56.2188	54.7921	72.9315	68.3554	0.692976	0.00790364
3843	DNA-binding protein HU-beta	2796.75	3058.84	2614.02	1780.11	1869.21	2475.72	3039.64	3565.67	3660.46	4741.08	2970.19	4028.35	0.693998	0.000390799
5096	Kup system potassium uptake protein	36.8723	39.3989	55.5849	39.7782	49.1047	33.6906	95.5717	101.115	44.3017	47.1558	44.1512	53.2593	0.696376	0.0242643
1818	Cytochrome c-type biogenesis protein CcmE heme chaperone	82.7083	66.1909	62.6593	39.4234	87.1633	64.4178	71.9002	111.249	105.059	98.319	106.167	112.732	0.698112	0.00243496
1519	GMP synthase [glutamine-hydrolyzing] amidotransferase subunit / GMP synthase [glutamine-hydrolyzing] ATP pyrophosphatase subunit	443.94	435.199	748.536	747.507	700.34	423.284	1180.98	1021.96	636.653	702.557	841.703	948.98	0.699652	0.0096533
2188	UPF0394 inner membrane protein YedE	12.0116	10.0184	6.41608	5.53796	9.04764	9.06532	10.5518	13.7767	7.52507	9.14193	18.3659	18.6197	0.700074	0.0375804
3918	Uncharacterized outer membrane protein YaiW	64.43	47.2235	72.3853	48.5807	56.9155	43.1381	72.9536	66.9994	111.075	98.4763	73.3822	81.0792	0.700248	0.000246368
2897	Tryptophan synthase alpha chain	782.756	817.468	777.239	1008.15	679.949	696.762	1504.98	2301.81	775.95	821.132	838.767	969.069	0.700575	0.0390681
1650	Multidrug efflux system EmrKY-TolC membrane fusion component EmrK	0.885207	1.15332	0.982687	1.05696	0.862648	1.57735	1.83163	1.40975	1.44679	2.19468	1.0015	2.18816	0.700837	0.057538
1518	Inosine-5'-monophosphate dehydrogenase / CBS domain	621.023	545.635	792.265	851.554	980.667	497.779	1516.21	1321.75	718.81	712.97	1015.51	1238.84	0.701876	0.0153095
2313	Dihydroneopterin triphosphate pyrophosphohydrolase type 2	241.078	237.854	277.584	229.059	297.561	216.168	335.379	351.105	342.5	326.379	456.504	464.456	0.704346	0.0009625
2704	Formate dehydrogenase N gamma subunit	12.6041	14.9011	11.8315	12.0934	21.802	17.0358	17.7261	27.391	13.8765	19.4279	35.2679	23.6851	0.707296	0.0319278
405	Thiosulfate sulfurtransferase GlpE	62.4642	44.095	58.4372	41.5655	51.3832	53.2129	80.6843	78.2004	81.5424	67.2267	84.7958	83.613	0.713054	4.02501e-06
4844	Protein translocase subunit SecE	1098.57	987.555	1205.17	777.482	1228.65	937.688	1198.57	1756.16	1591.72	1627.1	1570.81	1775.85	0.714927	4.05002e-05
3302	Hypothetical metal-binding enzyme YcbL homolog	492.555	371.065	529.455	465.612	252.89	209.091	487.355	402.43	755.259	747.378	563.601	578.438	0.717423	0.0114082
3381	Ribosomal protein S6--L-glutamate ligase	51.952	48.95	34.6485	24.135	66.9414	53.558	58.6572	63.9057	66.3099	64.5465	85.2966	91.0081	0.718056	0.0124696
1967	Hydroxymethylpyrimidine phosphate kinase ThiD	66.8155	69.7706	114.662	99.6178	185.113	184.677	159.452	134.698	278.575	267.228	120.9	181.313	0.718276	0.0816307
2568	Adenosine deaminase	34.7211	32.9984	33.5083	38.1217	34.5396	36.2727	44.5501	38.9631	36.7887	43.4759	89.2513	69.981	0.722395	0.0125365
505	LSU ribosomal protein L16p (L10e)	4776.89	3678.26	5290.31	4038.14	5698.66	4124.59	5343.51	9055.19	6152.82	6771.57	7241.88	7822.04	0.722808	0.000439298
1645	Oxalyl-CoA decarboxylase	1.53762	1.67203	2.50086	2.07383	2.60657	3.3481	3.45903	2.37995	4.25018	4.71975	3.04579	3.864	0.723965	0.0248598
1001	Agmatinase	94.9633	104.139	118.206	122.642	119.346	96.0064	158.209	192.87	141.812	151.826	149.358	219.941	0.726134	5.2944e-05
251	Dipeptide ABC transporter permease protein DppC (TC 3.A.1.5.2)	140.284	125.541	78.9091	67.604	68.8689	38.8631	134.875	151.587	147.643	139.144	110.194	101.83	0.72764	0.0125365
4984	Uncharacterized protein YshB	70.9855	44.7936	124.265	68.0862	59.7045	53.3819	92.4356	92.396	106.202	66.621	150.032	140.955	0.731057	0.0348294
3901	DNA recombination-dependent growth factor RdgC	130.146	103.611	101.134	96.8043	117.182	97.7496	131.753	157.16	158.419	138.99	191.397	218.337	0.73115	3.39584e-05
1379	Chorismate mutase I / Prephenate dehydratase	98.1465	92.9322	91.5101	133.067	149.854	109.658	215.716	177.617	185.265	199.364	131.966	152.313	0.736241	0.00046308
246	Kdo2-lipid A phosphoethanolamine transferase EptB	19.8812	19.8648	13.7593	11.1493	13.056	17.8306	23.1536	17.9419	24.7169	21.5745	33.1202	27.6182	0.736493	0.00163412
2801	Putative uncharacterized protein ydbL may be related to amine metabolism	24.132	17.8013	35.1858	19.3494	28.8647	11.3572	33.0072	35.3365	43.7754	40.2949	37.1777	20.6648	0.737408	0.0213874
254	HAAAP family transport protein YhjV	15.2003	15.6746	17.985	15.7518	19.0509	16.7634	15.2946	22.6298	27.2881	32.7149	30.5709	28.3193	0.73965	0.00135767
4324	Phosphoserine phosphatase	105.459	101.648	98.1849	94.1968	135.126	84.1022	176.706	198.628	157.187	143.542	131.991	157.603	0.743492	3.80127e-06
2347	16S rRNA (cytosine(1407)-C(5))-methyltransferase	38.0598	33.3879	29.3151	32.6962	33.5633	26.4624	40.8232	44.9674	44.6444	43.33	57.6426	69.019	0.744464	4.44625e-05
324	Low-affinity inorganic phosphate transporter	189.833	214.032	221.906	162.283	215.061	189.418	317.36	374.001	225.103	226.33	356.498	360.602	0.74499	0.0003347
2203	Uncharacterized protein YecF	18.3179	39.1138	21.2322	19.5286	20.5287	36.1644	26.6503	28.8686	54.0564	42.1287	41.4489	52.9041	0.745462	0.0313479
4983	Nitrogen regulation protein NR(I) GlnG (NtrC)	57.9885	62.2745	67.7623	62.7824	49.8975	37.6737	75.2256	97.2255	98.8675	75.8565	80.0199	101.121	0.751023	1.95586e-05
3188	Glucans biosynthesis protein C	9.68305	13.5251	10.9818	10.169	9.76952	6.84658	11.2769	8.85662	21.8143	22.6992	15.4599	15.5311	0.751621	0.0082057
2422	Signal peptide peptidase SppA (protease 4)	83.0663	82.6271	88.9526	66.82	102.593	80.6025	129.986	137.924	127.567	125.222	123.803	149.614	0.751629	2.55876e-08
2429	5-methyl-dCTP pyrophosphohydrolase	32.8308	29.0038	39.5795	29.4365	28.2204	22.5005	26.6176	23.1262	74.0677	53.2211	50.2057	57.713	0.752273	0.0221059
1508	Nucleoside diphosphate kinase	68.8885	40.5133	29.7488	27.5299	39.9789	47.5237	45.3425	68.3731	76.0168	69.7165	63.993	73.518	0.752567	0.00448732
2122	Alkanesulfonate utilization operon LysR-family regulator Cbl	5.22616	5.48969	7.92422	7.33092	6.12398	6.45009	9.59802	10.2811	10.8218	8.55355	10.1568	11.5875	0.753639	0.000192138
4868	N-acetylglutamate kinase	52.576	80.4365	84.258	57.6056	117.255	118.095	167.207	233.366	106.082	75.4461	90.3409	142.828	0.7541	0.055974
1202	6-carboxy-5678-tetrahydropterin synthase	35.2734	49.7209	45.2244	33.6148	25.606	35.9136	50.6064	41.0986	64.1622	77.5127	48.6867	74.1354	0.754973	0.00186762
3666	D-alanyl-D-alanine carboxypeptidase	172.73	208.442	175.485	221.292	166.801	153.692	226.318	269.995	253.274	314.224	291.892	342.566	0.762049	1.65079e-05
3212	Ferrous iron transport peroxidase EfeB	154.052	79.9756	49.5117	44.0775	41.3648	46.0912	98.8386	136.692	98.7079	109.983	65.4622	130.849	0.765379	0.0393013
4135	HtrA protease/chaperone protein	461.194	502.861	670.963	643.251	347.532	239.681	528.143	552.023	1122.18	1054.96	788.27	481.389	0.765613	0.0276213
3164	Peptidoglycan lipid II flippase MurJ	19.6906	24.8281	16.4708	16.7442	19.2631	15.7295	25.6353	26.9753	22.0498	25.2975	32.906	44.8395	0.766831	0.000683301
3855	Cytochrome O ubiquinol oxidase subunit III	83.3766	44.7084	65.4252	63.5394	52.247	33.9253	138.451	85.7165	74.5431	64.7125	65.9374	113.004	0.76856	0.00573237
1137	Prepilin peptidase dependent protein A precursor	3.86055	4.43371	4.57139	2.98526	2.55827	2.74644	5.23387	3.48398	10.9252	7.27932	3.00542	4.08335	0.76932	0.0595503
1164	L-serine dehydratase beta subunit / L-serine dehydratase alpha subunit	23.0834	29.1129	17.7558	19.8712	46.3892	37.1832	61.171	63.9248	41.3767	37.643	36.7036	38.871	0.771294	0.0205452
3390	5-amino-6-(5-phospho-D-ribitylamino)uracil phosphatase YbjI	26.8143	23.5809	33.5601	25.6313	40.5258	28.0744	40.8246	42.817	45.0598	52.8092	47.2464	56.0568	0.771624	0.000103778
3991	Reactive-chlorine-species-specific transcriptional activator RclR AraC family	6.45096	8.60665	4.40698	4.45389	3.52323	4.19722	8.41588	5.8377	6.78441	11.1651	9.25199	8.69372	0.773547	0.00618751
1527	Phosphoribosylglycinamide formyltransferase	324.016	357.539	310.944	320.801	320.041	260.752	368.162	407.884	353.739	352.861	732.471	783.116	0.774906	0.00683068
2315	Crossover junction endodeoxyribonuclease RuvC	187.87	210.314	191.286	174.747	143.116	137.175	236.764	262.883	219.918	256.801	307.868	373.618	0.776789	3.19438e-05
3314	Tetraacyldisaccharide 4'-kinase	56.1892	52.8442	69.603	37.2765	102.888	56.6944	95.0446	112.223	82.8477	82.007	108.24	119.812	0.77758	0.00472219
3213	Ferrous iron transport periplasmic protein EfeO contains peptidase-M75 domain and (frequently) cupredoxin-like domain	244.592	146.518	63.3482	63.4679	55.7252	58.9669	129.944	192.693	153.195	207.282	102.609	196.814	0.783403	0.0683821
3461	Putative structural protein	68.4787	61.5904	70.9862	56.7812	48.678	40.81	50.4274	47.3121	104.058	83.4971	130.627	135.983	0.783544	0.0185738
2378	tRNA threonylcarbamoyladenosine biosynthesis protein TsaB	55.4727	78.8676	38.9596	41.4983	55.1113	46.4645	62.4137	71.1237	70.9759	66.1642	111.742	121.212	0.785008	0.00438223
1195	Electron transfer flavoprotein beta subunit YgcR	6.13877	8.28681	7.15983	6.53457	5.32099	3.95882	6.40632	2.54208	10.6753	9.13593	14.6253	16.4603	0.790897	0.0818949
3408	Isoaspartyl aminopeptidase @ Asp-X dipeptidase	73.1595	56.8239	78.9172	59.7381	93.7596	51.8362	127.734	130.376	108.087	91.6537	112.575	100.032	0.79918	3.06799e-05
1814	ABC transporter involved in cytochrome c biogenesis ATPase component CcmA	53.9415	44.6522	39.1952	34.7912	39.1033	40.9179	57.7854	75.7857	64.1895	74.4062	67.3689	68.8861	0.799373	1.08121e-08
1040	Aminomethyltransferase (glycine cleavage system T protein)	90.9437	68.8827	65.8718	71.052	67.7362	59.5626	79.89	106.4	69.8917	75.0237	159.692	189.454	0.799868	0.0110866
713	Alkaline induced inner membrane protein Alx	3.89013	6.12503	11.7018	6.67126	3.18769	3.36935	9.79384	8.21043	14.9152	10.4389	5.25812	8.5019	0.800265	0.0552768
1007	PTS system mannitol-specific IIC component / PTS system mannitol-specific IIB component	1.91999	1.14548	2.22831	2.69942	1.5904	1.02142	3.37531	2.00802	4.10879	4.59794	1.55865	1.79628	0.800919	0.0558516
2546	Tetrapartite efflux system membrane fusion component FusE-like	14.8348	11.5899	8.54788	11.2665	11.1569	8.75415	13.8221	20.1613	14.5028	15.5138	22.0301	20.2346	0.801497	0.000210448
3389	Inner membrane protein YbjJ	17.6969	16.5325	35.2843	18.3171	28.1276	12.9085	34.7261	32.9138	39.6214	35.1981	35.9519	33.8794	0.801867	0.00283025
630	Protein translocase membrane subunit SecG	861.29	960.076	1193.15	724.669	705.197	797.22	861.332	1207.51	1518.3	1668.35	1684.11	1588.28	0.806926	0.000633963
2557	hypothetical protein	3.92009	7.91576	2.00851	4.0806	4.66259	4.77486	6.96089	6.46313	5.58562	4.01353	11.5995	10.3443	0.810245	0.092595
2362	Putative manganese efflux pump MntP	6.24651	10.4086	5.81476	2.7898	8.97275	5.74038	7.75537	5.18526	16.1707	18.4962	9.39885	11.0011	0.811323	0.0633669
517	LSU ribosomal protein L15p (L27Ae)	5759.13	5189.94	8463.23	5110.97	7730.58	5603.75	7220.23	11846	11036.3	10432.5	10170.7	11294.7	0.811655	0.000200201
2849	Gamma-glutamyl-GABA hydrolase	13.3898	10.9841	10.9063	10.7216	9.62557	8.40017	25.6052	23.2379	9.44289	7.94578	25.3613	12.5703	0.814606	0.0298317
3405	Oligopeptide transport permease protein OppB-like @ Glutathione ABC transporter permease protein GsiC	30.6015	21.7023	41.8614	20.1011	48.916	28.0906	49.0469	55.1587	43.5797	38.2484	63.016	64.3965	0.815778	0.00590051
4910	Ribonuclease E inhibitor RraA	286.466	407.179	222.761	147.791	116.528	159.099	266.229	226.644	658.957	582.493	207.656	242.359	0.816573	0.0629852
594	[4Fe-4S]-AdoMet protein YhcC	40.4071	38.4401	32.2679	23.6233	39.4451	37.0618	36.8949	52.934	58.6505	45.6852	67.4202	85.1242	0.821124	0.00151989
1693	Septum-associated cell division protein DedD	208.801	175.11	246.306	179.38	227.682	154.01	286.601	374.35	357.135	345.324	290.496	318.544	0.821971	6.66044e-08
4577	Nitrite-sensitive transcriptional repressor NsrR	105.428	53.9226	108.825	67.8	99.3122	57.0089	133.408	134.82	180.749	106.048	154.808	97.859	0.824339	0.00177533
1638	Glutamate-pyruvate aminotransferase AlaC	132.179	112.444	118.17	112.065	127.67	132.728	150.835	167.373	174.432	161.583	262.842	299.923	0.827382	0.000549385
798	UPF0114 protein YqhA	99.9158	80.6583	83.1889	53.4965	70.0519	73.256	99.4674	97.518	191.088	194.21	88.6509	97.8693	0.837386	0.00242891
250	Dipeptide ABC transporter permease protein DppB (TC 3.A.1.5.2)	138.632	140.242	88.9219	76.8508	78.689	50.4829	159.771	239.306	140.155	147.305	132.902	116.649	0.838045	0.00350398
1135	Prolipoprotein diacylglyceryl transferase	117.969	116.413	88.7918	97.5761	122.726	97.6991	147.018	126.834	147.922	172.748	207.409	264.528	0.838096	0.000143911
2468	Putative outer membrane protein	30.505	24.0416	37.8534	22.8477	34.5732	25.1248	39.3258	75.3095	50.5392	45.7921	37.4102	42.3236	0.838114	0.000805598
4579	Putative inner membrane protein YjeT (clustered with HflC)	15.3057	12.8069	20.0496	9.17252	13.5235	7.16544	23.218	17.9566	23.6261	20.3717	21.0273	22.0521	0.839334	0.00176759
3713	MbtH-like NRPS chaperone > YbdZ	111.811	148.254	136.414	182.98	136.328	296.86	371.765	301.903	355.439	411.955	107.222	205.309	0.839581	0.0434358
2919	Acetaldehyde dehydrogenase / Alcohol dehydrogenase	2308.23	2875.78	2788.54	3633.79	2170.82	1346.04	5677.13	5394.68	2778.32	3319.3	3592.66	4425.7	0.841152	0.00330723
3803	Fosmidomycin resistance protein	15.2892	16.4107	23.5856	18.1371	7.67551	6.6642	21.8812	22.455	23.294	29.4564	20.9363	27.4587	0.841808	0.00951926
1808	Periplasmic nitrate reductase component NapD	21.8107	15.2553	5.60709	9.7643	25.103	17.7028	24.9846	22.0141	33.6671	28.775	30.9101	19.2956	0.842118	0.0277003
4771	tRNA-dihydrouridine(20/20a) synthase	41.8085	45.6493	38.2449	34.429	54.0433	50.3712	47.6906	47.624	51.1945	46.1677	120.089	132.804	0.842294	0.0319278
4113	Lipid-A-disaccharide synthase	122.962	119.218	166.193	123.851	101.84	82.0762	165.781	177.211	153.571	156.336	350.32	180.369	0.843407	0.00368245
2590	AI-2 transport protein TqsA	20.2036	29.256	18.5928	17.4342	13.3236	12.4983	23.5604	15.4583	51.5253	46.5066	21.7221	27.7226	0.847369	0.0167947
4996	YihE protein a ser/thr kinase implicated in LPS synthesis and Cpx signalling	165.681	193.896	165.52	146.019	132.526	109.457	213.918	212.67	192.332	200.726	361.756	335.105	0.849436	0.000456208
252	Dipeptide ABC transporter ATP-binding protein DppD (TC 3.A.1.5.2)	194.644	162.755	103.321	100.084	103.474	68.0627	179.429	266.683	243.786	220.81	162.559	134.493	0.851305	0.0022703
3668	Octanoate-[acyl-carrier-protein]-protein-N-octanoyltransferase	63.915	51.4247	90.7616	62.8748	115.844	74.2267	99.1083	134.51	109.298	119.793	147.081	166.708	0.85386	0.00169643
5057	Probable transport protein YifK	25.1451	25.542	25.147	19.5709	41.3433	29.7155	35.9087	56.3856	46.1721	47.825	41.0933	54.6802	0.85557	0.000356941
5033	Uncharacterized inner membrane protein RarD	5.03388	7.08704	5.66373	4.79996	6.01046	4.02763	8.30017	7.3668	11.8655	8.97864	8.97163	9.62592	0.856422	1.29122e-05
2677	Putative formate dehydrogenase oxidoreductase protein	7.44341	6.69487	16.4081	16.2396	13.1534	11.0543	17.2116	17.2732	36.9313	34.1736	7.66942	10.0084	0.861906	0.0734518
1528	Phosphoribosylformylglycinamidine cyclo-ligase	536.796	515.219	642.515	459.148	630.784	466.889	645.846	782.865	794.712	614.884	1238.43	1408.82	0.862576	0.00163844
151	LSU ribosomal protein L33p @ LSU ribosomal protein L33p zinc-independent	1067.18	1030.23	981.242	738.599	632.756	882.5	1004.14	1307.64	1375.54	1460.18	1894.35	1946.77	0.863278	0.000197397
4282	SSU ribosomal protein S20p	796.663	1010.61	993.73	1141.98	803.297	1024.24	1210.37	1043.21	2247.9	1524.82	2026.19	1850.8	0.868183	0.000580738
1530	Uracil permease @ Uracil:proton symporter UraA	101.112	99.5959	175.567	146.192	69.1209	57.7401	102.211	107.542	150.202	173.851	272.138	290.886	0.869718	0.0332981
3917	Inner membrane protein YaiY	34.7187	28.9636	33.9692	22.3726	28.5963	32.4102	69.8599	32.0845	101.734	66.7915	21.558	22.205	0.870924	0.0440806
2495	Acyl-CoA dehydrogenase YdiO	5.20873	3.45284	5.49028	5.44156	4.24195	2.82534	8.21254	8.13117	7.30931	7.6447	4.69828	9.24991	0.874707	0.000371463
253	Dipeptide ABC transporter ATP-binding protein DppF (TC 3.A.1.5.2)	150.893	132.886	84.8931	83.5941	89.988	65.0211	155.791	212.467	200.71	176.729	147.645	129.459	0.876007	0.000112959
3662	Peptidoglycan DD-transpeptidase MrdA	43.2751	43.6038	44.5384	45.3408	50.47	36.3531	68.5173	75.0234	64.3404	59.3447	91.2357	91.4159	0.876422	3.6716e-07
1651	Multidrug efflux system EmrKY-TolC inner-membrane proton/drug antiporter EmrY (MFS type)	0.669514	1.00153	1.04928	0.913619	1.17441	0.732072	1.08229	0.932966	2.24931	1.92201	1.73137	1.65498	0.881122	0.00952544
1597	Sulfate transport system permease protein CysW	6.22712	7.43543	6.91286	3.00954	4.05011	4.38241	15.8198	16.2347	8.54422	4.60457	5.13295	4.391	0.88161	0.0592931
2409	NAD-dependent glyceraldehyde-3-phosphate dehydrogenase	5547.88	7538.65	7225.86	9364.49	4953.94	4071.26	11749.1	14964	9632.09	10704.2	9101.95	10430.5	0.885773	0.000345534
5002	FIG000605: protein co-occurring with transport systems (COG1739)	107.424	88.204	108.86	88.5932	104.167	78.8424	133.035	173.545	148.63	158.611	191.719	182.057	0.886705	5.7933e-09
5017	Uridine phosphorylase	369.844	322.113	590.467	451.387	280.328	274.464	685.23	893.516	600.613	541.065	518.075	706.777	0.887273	0.000537657
4143	Ferric hydroxamate ABC transporter (TC 3.A.1.14.3) permease component FhuB	44.1972	50.8743	75.0553	36.3982	118.658	84.5505	76.4364	86.5438	117.952	102.01	192.36	137.643	0.888307	0.0263554
1817	Cytochrome c-type biogenesis protein CcmD interacts with CcmCE	56.8586	54.693	45.818	23.7133	75.5482	59.8103	62.184	84.978	94.8957	72.3487	101.111	134.9	0.900336	0.00566511
13	Uncharacterized protein YidS	2.39028	3.87496	1.95853	3.13558	3.8941	4.12272	3.07598	2.90412	6.96808	6.10596	9.6108	5.1356	0.908411	0.0282483
3429	Glutamine ABC transporter substrate-binding protein GlnH	958.411	1105.57	757.341	574.8	604.534	242.101	866.669	1113.1	1724.77	1631.35	1000.44	962.221	0.912529	0.00871695
4152	RNA polymerase-binding transcription factor DksA	886.298	650.733	850.803	787.953	597.775	575.775	801.7	910.741	1307.57	1125.01	2181.22	1236.92	0.914774	0.00136532
132	Xanthine permease @ Xanthine:proton symporter XanP	94.7042	135.089	123.404	107.281	107.049	116.821	178.721	201.632	137.717	145.513	245.916	295.487	0.915836	0.000255785
4323	DNA repair protein RadA	99.6592	102.03	98.5681	87.2221	131.802	85.1459	185.258	217.924	157.894	156.862	144.68	187.474	0.917016	6.30406e-08
3649	Glutamate/aspartate ABC transporter substrate-binding protein GltI (TC 3.A.1.3.4)	209.17	253.363	168.99	211.463	50.3718	44.3907	278.816	224.225	286.544	272.457	261.804	297.984	0.918909	0.0352846
4112	Ribonuclease HII	92.6927	90.3637	100.195	86.8483	109.999	70.5254	142.961	165.836	150.29	144.588	232.927	131.125	0.924249	4.34337e-06
2848	Putrescine utilization regulator	20.9639	18.8013	22.4284	25.5132	25.9128	21.238	39.1635	31.3683	20.9586	21.927	81.9249	42.8509	0.928537	0.0159002
146	Transcriptional regulator SlmA TetR family	112.084	103.523	116.537	113.148	100.805	84.0154	139.501	170.417	140.417	146.615	276.026	237.959	0.930833	0.000127875
2453	PTS system NN'-diacetylchitobiose-specific IIC component	3.47876	3.51229	4.39024	3.24092	3.89137	3.40826	4.02009	3.87397	7.0221	8.16218	4.289	5.31657	0.930944	0.00286698
3391	Uncharacterized protein YbjH	26.0691	21.0289	34.4866	21.4185	30.4716	21.9858	22.4474	34.3091	64.429	72.1517	40.8878	46.577	0.935932	0.00337534
3427	Threonine/homoserine exporter RhtA	10.2383	10.9184	13.7904	6.53152	12.0615	8.27044	15.456	12.9354	20.7558	14.9897	21.5671	24.1168	0.936326	0.000248776
2732	L-asparagine permease	7.67735	9.24808	9.73392	5.27272	12.9866	7.90053	9.77177	8.15919	15.1566	13.8935	28.3111	18.4356	0.936415	0.0123911
4104	YaeQ protein	61.0547	55.3668	43.1315	40.4521	49.777	38.3654	74.0692	81.2713	58.7744	47.5265	152.658	91.8693	0.93801	0.00259635
2902	Outer membrane protein W precursor	81.4782	85.1246	41.3819	35.2982	40.4372	38.7242	130.019	90.0941	105.419	97	70.8885	76.465	0.938495	0.000650196
4709	Putative membrane protein PmrR	70.039	64.0847	74.0136	76.1615	79.5859	55.1739	56.2617	51.6597	120.587	76.9372	241.477	195.214	0.938599	0.0392313
147	Deoxyuridine 5'-triphosphate nucleotidohydrolase	223.295	188.484	260.199	231.663	197.032	162.185	307.726	416.048	319.61	310.209	507.045	391.718	0.9458	4.34811e-06
2606	Anaerobic selenate reductase molybdenum cofactor-containing periplasmic protein	9.81316	11.303	54.4214	71.0416	46.779	44.8573	79.5281	105.081	51.7332	60.9112	72.0832	70.0991	0.9476	0.0832456
3243	Cold shock protein of CSP family > CspB/CspG/CspI (naming convention as in E.coli)	10.5286	11.6716	13.5834	9.62677	11.9426	12.9298	20.6446	9.95101	50.9524	31.2462	11.3369	5.61286	0.949768	0.0846148
3857	Heme O synthase protoheme IX farnesyltransferase COX10-CtaB	122.378	57.1985	128.68	67.7254	91.5843	45.9431	198.082	191.46	119.915	74.9981	138.686	191.76	0.952212	0.00608925
3214	Ferrous iron transport permease EfeU	84.0234	54.0886	27.8533	20.1631	32.2221	35.853	61.5746	76.2718	61.1343	82.3547	55.6122	114.719	0.959888	0.00735925
463	Nitrite transporter NirC	34.3235	32.1615	35.1017	30.5633	12.7745	7.96299	48.6277	48.378	49.9678	56.7303	31.9864	37.9383	0.9621	0.00974736
4759	Uncharacterized protein YjcB	19.5588	39.8472	56.5481	47.575	12.1064	18.2006	47.4885	24.4882	57.0645	76.0472	75.886	72.0715	0.964101	0.042198
4793	Uncharacterized lipoprotein YjbF	1.8022	2.87899	2.84303	1.83367	3.45707	2.61209	3.64929	1.284	8.7849	8.10086	3.12743	3.74191	0.966638	0.0555176
1475	Serine hydroxymethyltransferase	1451.51	1472.32	1757.89	1692.68	1714.32	1838.2	1446	2135.98	2452.16	2657.92	3453.16	6063.17	0.968194	0.00624515
1263	PTS system arbutin- cellobiose- and salicin-specific IIB component / PTS system arbutin- cellobiose- and salicin-specific IIC component	2.95155	2.28484	1.56906	2.29039	2.61705	2.83339	3.42725	3.32955	4.29936	3.82703	6.05377	5.77555	0.971675	0.000527997
1493	Inositol-1-monophosphatase	131.775	139.515	100.007	109.885	129.97	115.79	146.925	161.663	170.012	156.862	300.759	389.203	0.97543	0.00149149
3606	Dipeptide/H+ symporter DtpD	37.667	45.2923	58.0232	32.8507	24.5271	27.5653	61.3658	103.805	29.04	25.5389	86.8077	102.031	0.977226	0.0268553
3392	Multidrug efflux pump MdfA/Cmr (of MFS type) broad spectrum	21.6291	19.3157	37.7626	18.4358	25.8971	19.2227	21.4521	19.0757	61.8416	56.5402	57.3353	45.4877	0.979428	0.010019
2920	Thymidine kinase	54.871	53.0168	56.6153	46.4515	70.6243	44.3615	64.1461	63.2838	72.6673	84.7404	152.254	132.473	0.983009	0.00145768
4739	Proton/glutamate symporter @ Proton/aspartate symporter	48.5254	51.0074	122.946	76.7322	96.2347	69.1023	112.868	124.258	131.581	137.421	189.096	169.588	0.987977	0.0011609
744	Undecaprenyl-diphosphatase	72.5558	69.7423	135.634	56.02	84.369	52.3886	113.799	136.746	188.257	138.052	154.684	139.435	0.994338	0.000195582
2636	Probable sugar efflux transporter	20.7634	20.8736	42.2015	28.4321	18.8852	13.2437	44.4731	38.9227	49.5683	60.1145	37.6838	38.3194	0.997215	0.000625832
2158	Very-short-patch mismatch repair endonuclease (G-T specific)	24.1928	27.6579	20.9998	25.6235	31.552	26.3126	34.2323	41.0819	33.3714	33.6847	66.4729	81.667	0.997339	0.00148512
4923	6-phosphofructokinase	802.163	920.223	1419.35	1059.17	1091.71	573.274	1600.68	1998.44	1542.61	1579.3	1969.12	2188.77	0.998088	2.97231e-05
3724	Phenylalanine-specific permease	35.9614	38.9607	40.8988	25.3148	41.0788	28.2733	41.0786	61.8684	65.2944	68.8378	68.9364	85.3498	1.00444	3.99665e-06
4710	L-Proline/Glycine betaine transporter ProP	122.552	128.189	312.878	164.375	260.194	140.51	335.921	325.079	109.246	100.102	563.818	675.982	1.0077	0.069198
1839	Lipid A 1-diphosphate synthase	22.2409	27.0888	29.4019	21.1697	40.9712	33.8384	44.5104	48.3591	65.3866	85.0219	41.4007	47.6847	1.00795	0.000283903
4995	Periplasmic thiol:disulfide interchange protein DsbA	388.991	509.342	312.602	247.331	240.968	213.432	364.794	434.011	414.525	405.504	979.959	909.525	1.00831	0.00590485
3856	Cytochrome O ubiquinol oxidase subunit IV	124.16	57.405	126.211	83.2628	91.0809	45.648	205.53	161.816	144.024	101.451	162.499	204.927	1.00987	0.000745884
2368	UPF0053 inner membrane protein YoaE	45.1174	44.1325	45.5482	40.8633	36.4588	31.8656	31.5798	32.3641	78.3566	83.418	117.495	112.64	1.015	0.00732566
3393	Undecaprenyl-diphosphatase BcrC conveys bacitracin resistance	177.873	170.9	224.058	169.771	238.276	191.236	201.663	222.298	728.884	655.375	206.147	225.508	1.01508	0.0147884
1694	Colicin V production protein	318.547	405.901	693.629	338.576	483.512	400.044	500.033	568.797	678.065	720.521	1192.32	1319.38	1.01593	0.00313798
4982	Nitrogen regulation protein NtrB	57.2626	56.5397	65.4909	58.9764	52.2143	38.2707	91.3089	134.858	100.509	97.8308	89.2156	103.861	1.01855	1.05775e-09
2679	Transcriptional regulator YdeO AraC family	0.795416	0.848256	0.706406	0.461305	0.878497	0.985704	0.874353	0.717828	1.10503	1.8527	1.31131	3.00147	1.02434	0.0550248
4754	Guanine/hypoxanthine permease GhxP	124.544	151.778	215.611	120.557	192.94	155.105	163.702	233.937	362.178	338.175	349.355	381.379	1.02438	0.000294345
641	DEAD-box ATP-dependent RNA helicase DeaD ( CshA)	109.965	118.041	134.926	122.534	165.972	124.588	206.222	232.939	261.669	273.068	261.081	240.909	1.02453	2.19151e-10
1996	Uncharacterized chaperone protein YegD	10.1242	16.0224	15.5656	10.8685	13.2597	9.99255	18.2199	23.0942	29.8726	24.5454	19.1399	29.3132	1.02708	1.05906e-06
1753	4-deoxy-4-formamido-L-arabinose-phosphoundecaprenol deformylase ArnD (EC 3.5.1.n3)	20.2036	19.3638	32.8496	30.6408	19.3837	16.1105	12.1138	12.8152	43.2619	44.1387	69.8105	80.9161	1.03152	0.0507485
2125	Transcriptional regulatory protein YeeN	258.335	230.366	185.808	147.894	229.954	171.219	296.889	359.412	395.115	429.05	422.146	411.49	1.03202	3.65486e-10
539	Protein YrdA	113.795	99.9793	145.845	88.8815	155.955	117.44	239.732	241.585	191.501	153.349	266.457	287.716	1.0339	1.18474e-05
3858	Inner membrane transport protein YajR	22.6457	23.6038	22.7734	17.2538	20.107	21.827	37.6325	42.0757	34.4078	35.4602	44.1046	51.2184	1.03573	8.06216e-11
367	Leucine-specific ABC transporter substrate-binding protein LivK (TC 3.A.1.4.1)	30.2507	25.9355	23.5195	25.3872	41.0092	43.9085	69.8069	102.19	43.4924	48.8756	50.7109	53.1039	1.04007	0.000934194
3904	Pyrimidine/purine nucleoside phosphorylase PpnP	111.013	102.408	77.9091	88.187	128.95	112.446	202.215	188.086	230.451	185.168	197.214	197.159	1.04319	4.30022e-11
3433	23S rRNA (adenine(1618)-N(6))-methyltransferase	31.4495	25.37	25.3317	25.9117	43.0389	35.6962	80.1377	76.8552	49.0504	49.024	52.0986	55.2322	1.04461	1.38289e-05
3889	Proline-specific permease ProY	70.6242	68.9723	86.1387	47.7555	88.7193	53.542	100.423	118.135	163.422	153.046	123.629	140.429	1.04673	2.86933e-07
3430	Glutamine ABC transporter permease protein GlnP	202.219	265.329	145.071	136.079	139.36	68.8514	234.906	230.604	366.015	403.462	278.191	301.405	1.0488	0.000400455
482	Cytoplasmic protein probably associated with glutathione-regulated potassium-efflux	82.925	48.9788	50.8823	34.1022	47.292	38.4065	61.3222	51.705	80.9915	85.9565	181.45	115.856	1.06386	0.00378344
4994	Uncharacterized protein YihF	1.37536	1.5173	5.07037	4.93187	5.00541	4.51982	11.4069	8.93485	5.6227	6.2012	6.98264	5.77555	1.06535	0.0254988
2215	hypothetical protein	73.1176	64.9134	62.4791	54.6336	49.9404	56.631	159.161	126.436	83.1637	78.6979	132.502	123.968	1.06545	8.16156e-07
1145	N-acetylglutamate synthase	27.4841	51.5499	27.0757	25.4663	48.7487	74.9979	115.044	198.292	41.5819	34.8751	46.635	72.3505	1.07059	0.0500452
4309	Inner membrane protein CreD	2.37425	2.79289	4.32654	2.81454	3.61177	2.89907	3.15155	2.32458	7.39899	8.89399	10.3393	4.99438	1.07503	0.0113917
2459	Cell division activator CedA	14.2343	15.4436	6.62657	13.5369	10.1426	10.7482	14.6375	6.21573	51.2073	48.9676	14.1934	13.7826	1.07953	0.0446996
248	Dipeptide ABC transporter substrate-binding protein DppA (TC 3.A.1.5.2) @ Dipeptide chemoreceptor	619.525	662.172	387.099	503.335	319.928	304.112	832.448	1086.06	1203.47	1333.5	508.514	507.225	1.08095	0.000861799
2159	Uncharacterized inner membrane transporter YedA	8.95011	8.3138	9.9357	10.4958	10.4664	10.0129	13.383	20.2669	14.9329	13.1388	23.7779	30.3075	1.09374	0.000121527
2533	Inner membrane transport protein YdhP	9.99817	8.92426	18.4603	9.66415	13.6171	10.3429	23.2336	23.3754	23.03	23.8454	21.1372	28.0781	1.10314	7.33674e-07
3204	Glyoxylate/hydroxypyruvate reductase A	56.7378	47.391	59.2596	58.8978	98.0239	62.7477	128.781	127.644	106.412	109.395	144.721	154.888	1.10402	1.32711e-06
3712	Enterobactin synthetase component F serine activating enzyme	126.249	163.213	182.46	170.128	180.011	304.856	521.421	638.149	358.186	438.307	128.699	247.246	1.10971	0.00779512
1804	Malate:quinone oxidoreductase	14.5731	11.3812	10.1316	10.5647	13.5346	8.1328	35.2344	29.4332	22.6087	13.878	16.1783	19.8199	1.11159	2.11374e-05
3201	Inner membrane protein YcdZ	45.6322	46.7681	98.0919	47.9236	42.5758	28.778	75.6878	102.036	82.9845	82.8098	145.799	129.651	1.11561	0.000820674
2941	Calcium/proton antiporter	20.5339	33.5085	23.1006	31.6608	17.3282	17.0172	61.7241	36.6395	40.9587	44.8788	55.6632	51.2246	1.12433	2.10574e-06
3549	Putative molybdenum transport ATP-binding protein modF	37.7737	37.3328	34.9444	43.3925	49.5812	33.0029	50.659	57.7435	74.6949	72.4752	104.466	120.898	1.13051	1.95586e-05
2156	Uncharacterized protein YedJ	44.2388	48.5779	122.679	102.693	54.5342	49.6421	54.947	46.4662	56.0549	63.3631	287.131	353.031	1.13436	0.0874289
2150	Putative two component system histidine kinase YedV	10.9269	11.1223	13.5164	12.3724	7.88126	5.61902	12.2074	10.1629	33.3894	30.1259	20.5259	21.7253	1.16594	0.000989999
2157	DNA-cytosine methyltransferase	63.0881	57.5697	84.1657	75.3895	78.2635	62.3716	88.6464	106.679	121.383	102.095	217.588	244.222	1.16862	0.000307497
370	Branched-chain amino acid ABC transporter ATP-binding protein LivG (TC 3.A.1.4.1)	26.5961	20.4581	15.2443	21.2831	43.233	38.1965	64.7171	82.9736	45.0741	41.3164	54.1025	62.2	1.17061	0.00055596
1173	D-glucarate transporter	3.67337	3.08688	5.37088	2.77124	4.74973	2.40561	4.08716	2.931	18.4629	13.813	2.83099	4.68703	1.17261	0.0348294
3661	23S rRNA (pseudouridine(1915)-N(3))-methyltransferase	144.663	131.739	177.702	131.067	195.961	144.711	248.992	322.435	327.057	281.691	371.503	408.176	1.18177	1.56478e-09
3714	Enterobactin esterase	73.4583	83.4054	107.164	104.412	86.2504	160.079	268.33	320.097	249.258	262.145	94.4811	142.243	1.18208	0.00111849
4297	UPF0174 protein YaaW	6.28178	5.43169	7.44471	5.25139	6.09411	3.97411	7.55838	8.13965	8.64833	10.4512	20.8753	16.6714	1.19094	0.000523536
3600	AbrB protein	28.366	25.6915	22.7497	18.4654	25.9582	28.6557	46.3898	59.1652	54.5092	46.4872	57.023	56.1006	1.1911	5.38947e-13
743	Dihydroneopterin aldolase	28.0879	24.7931	26.0753	14.9243	20.8625	20.0159	35.3893	28.5351	77.0786	46.4574	57.3172	41.9784	1.1932	1.95586e-05
4706	Lipid A phosphoethanolamine transferase EptA/PmrC	16.0375	16.0292	12.5239	14.8959	12.5413	9.97516	4.48658	3.13089	27.2027	28.2565	53.7899	57.0705	1.20029	0.0816307
480	Glutathione-regulated potassium-efflux system ancillary protein KefG	32.5014	15.9431	21.2094	15.1771	16.9779	12.4731	32.3473	20.1899	31.6949	25.5754	78.8934	51.6033	1.20742	0.00217838
2311	Isochorismatase family protein YecD	177.984	158.458	92.3242	97.023	111.687	74.6249	307.747	270.236	346.845	351.31	115.576	130.454	1.20807	0.000437447
2611	UPF0060 membrane protein YnfA	4.8192	10.0354	15.4324	3.58323	11.6687	7.27371	21.1898	12.1273	18.5974	8.63462	23.4271	30.0435	1.21072	0.00862036
4989	GTP-binding protein EngB	88.9531	76.3486	92.9024	95.7919	62.3941	64.7346	107.464	118.6	154.158	124.895	230.467	298.166	1.21248	0.000100547
2149	Putative two-component system response regulator YedW	14.0883	13.9701	16.7568	12.4953	9.78986	7.53195	17.2733	10.304	40.9844	35.5451	28.8194	26.8862	1.21674	0.000632442
3345	Translation initiation factor 1	1130.02	930.62	1075.33	740.214	910.893	803.505	1016.42	1430.84	3318.15	2550.93	1856.23	1926.82	1.21765	1.87235e-05
4990	FIG00637957: hypothetical protein	33.5379	24.1975	22.4284	19.9192	20.5287	16.9694	26.2061	24.1585	58.0067	34.0615	74.9411	76.9303	1.21882	0.00146677
4227	3-isopropylmalate dehydratase large subunit	203.55	256.022	276.537	344.448	213.773	135.549	339.263	399.209	828.076	961.279	295.806	299.933	1.21989	0.00169346
1444	Uncharacterized tRNA/rRNA methyltransferase YfiF	133.308	109.549	157.971	122.082	130.336	93.3054	195.191	249.252	271.213	235.099	343.019	319.842	1.22197	6.06736e-10
1146	N-acetylmuramoyl-L-alanine amidase	124.846	103.962	129.58	114.041	79.3795	56.7689	165.767	168.97	245.835	248.481	229.684	266.532	1.23705	5.25087e-08
472	N-acetylornithine aminotransferase @ N-succinyl-LL-diaminopimelate aminotransferase	17.381	35.1783	21.9336	16.4653	65.6256	102.219	111.152	167.433	66.3573	54.6733	80.6765	111.453	1.23866	0.0300718
1756	UDP-4-amino-4-deoxy-L-arabinose--oxoglutarate aminotransferase	36.5339	33.9201	42.9393	52.4135	43.4715	32.8276	19.5044	16.9457	92.5089	83.3076	152.011	167.566	1.23987	0.0302498
2334	FIG004088: inner membrane protein YebE	87.8855	72.6979	63.2072	66.486	86.5167	62.0864	185.946	138.611	178.188	117.749	212.081	134.439	1.24589	2.88761e-11
4226	3-isopropylmalate dehydrogenase	251.323	296.367	269.325	367.824	220.563	140.699	335.935	434.219	987.769	1039.92	333.453	310.833	1.2523	0.00186788
2354	Uncharacterized transporter YebQ major facilitator superfamily (MFS)	6.48455	5.5366	7.93318	7.58972	5.65153	4.06956	8.38882	10.9477	12.1886	12.7212	15.4537	22.5095	1.25342	1.63429e-05
813	Low-affinity inorganic phosphate transporter	2.10117	1.92254	2.19798	2.22626	1.78511	1.97513	2.48736	1.41304	7.48473	11.1596	2.22048	2.98018	1.26233	0.0158965
481	Glutathione-regulated potassium-efflux system protein KefB	16.6461	14.6189	14.232	7.75305	11.9353	10.0508	23.5735	16.8093	21.4989	18.612	51.2241	34.1352	1.26576	0.000175395
4921	CDP-diacylglycerol pyrophosphatase	15.794	13.5483	13.5282	13.794	16.2041	13.6886	17.4496	19.1734	15.5932	14.2279	87.5635	36.7848	1.26683	0.0122457
1476	Putative NAGC-like transcriptional regulator	20.0005	16.3654	20.5124	18.351	16.9316	20.6893	86.4348	79.5968	19.8245	24.7736	24.3388	20.9835	1.26922	0.00510057
4788	PsiE protein	21.2359	33.2682	25.5389	37.7743	11.8898	20.6102	51.3877	33.2716	42.5683	58.5575	83.4705	69.3066	1.2723	0.000245374
3919	SbmA protein	24.2244	26.2653	38.9604	29.125	24.8906	18.4547	40.8157	33.0946	75.3224	67.8323	70.9926	76.5864	1.2732	6.00587e-06
1298	Glycine betaine/L-proline transport system permease protein ProW (TC 3.A.1.12.1)	9.33347	20.9154	11.2458	10.727	13.6397	9.52107	21.6455	13.2894	39.005	48.8577	17.7482	30.4559	1.2746	0.000480451
2496	Acyl-CoA:acetate CoA-transferase alpha subunit / Acyl-CoA:acetate CoA-transferase beta subunit @ Acyl-CoA:acetate CoA transferase	3.26599	3.17765	2.99326	3.23029	3.06186	1.33342	6.13658	6.85444	5.68624	8.92986	4.4347	5.99268	1.27474	5.16697e-07
3215	Proline/sodium symporter PutP (TC 2.A.21.2.1) @ Propionate/sodium symporter	26.0678	26.0301	76.4705	39.756	46.269	23.7538	48.9207	42.4103	96.1012	80.2354	122.06	149.016	1.27685	0.00308995
717	23S rRNA (guanine(1835)-N(2))-methyltransferase	15.5658	17.7543	20.8898	19.7347	16.7795	17.9831	23.2047	25.6174	30.5281	31.1005	62.9087	72.4611	1.27875	0.000281554
2623	hypothetical protein	41.6698	29.0038	184.333	57.3653	79.493	36.9468	61.7676	40.5965	366.44	201.68	150.056	162.437	1.28476	0.046372
3119	hypothetical protein	136.823	88.6689	79.1223	40.1421	72.3959	95.202	223.443	113.449	448.045	238.53	63.0678	93.3714	1.2921	0.00790364
4225	2-isopropylmalate synthase	141.656	178.862	147.368	207.659	118.893	83.1643	228.358	253.659	517.908	638.61	196.887	191.122	1.30465	0.000634274
3832	Nitrogen regulatory protein P-II GlnK	7.1517	6.74678	7.34381	5.53022	7.70123	8.00097	15.5263	11.093	18.767	10.907	13.7552	28.6733	1.30844	3.06799e-05
1754	UDP-4-amino-4-deoxy-L-arabinose formyltransferase / UDP-glucuronic acid oxidase (UDP-4-keto-hexauronic acid decarboxylating)	29.3731	24.7727	37.0187	36.6346	30.8207	24.9148	13.3722	14.8262	60.4384	54.3441	129.29	149.465	1.31025	0.0283762
4228	3-isopropylmalate dehydratase small subunit	151.027	200.935	269.03	317.388	185.249	139.163	277.937	360.256	744.151	947.718	309.301	329.035	1.31918	0.000817589
3660	Ribosomal silencing factor RsfA	228.91	185.593	263.216	168.02	263.766	175.311	301.073	462.916	562.532	492.784	560.357	598.75	1.32045	2.05601e-09
3256	Putative TEGT family carrier/transport protein	717.777	834.256	1031.09	588.077	518.391	372.645	1242.77	1183.79	949.909	1125.03	2351.18	2492.12	1.32628	0.000151209
1219	Inner membrane protein YgbE	44.8968	43.1221	36.1346	30.3778	16.942	14.9397	67.4482	48.5364	90.3828	79.8835	61.937	82.7829	1.33012	8.45479e-06
3210	Phosphate starvation-inducible protein PhoH predicted ATPase	54.8057	30.8129	24.6456	29.033	21.3805	14.8613	34.5373	42.549	43.4001	51.3785	109.304	109.817	1.3488	0.0109934
3426	Outer membrane protein X precursor	3728.85	5068.45	7103.8	6627.92	3251.85	2562.07	8438.22	6499.68	7917.17	8692.43	16562.6	19111.1	1.35545	0.000463878
3891	Na(+)-dependent branched-chain amino acid transporter	213.744	211.314	247.018	195.02	238.301	160.938	345.596	450.537	516.489	567.963	541.746	611.08	1.36659	4.84467e-15
368	Branched-chain amino acid ABC transporter permease protein LivH (TC 3.A.1.4.1)	22.6881	17.8073	21.267	14.915	40.8003	28.3589	66.6257	100.531	39.3615	39.8864	44.4635	63.6993	1.3746	0.000123409
1118	2-dehydro-3-deoxy-D-gluconate 5-dehydrogenase @ 2-deoxy-D-gluconate 3-dehydrogenase	15.9879	15.0076	13.9515	11.9171	17.0428	10.8975	8.9184	9.33176	113.081	44.906	14.9707	15.8259	1.37541	0.0327284
371	Branched-chain amino acid ABC transporter ATP-binding protein LivF (TC 3.A.1.4.1)	33.7009	27.5066	23.9362	23.0569	44.1589	36.3514	63.3597	118.552	62.1107	63.3663	71.1393	78.3339	1.37564	2.86603e-07
3650	Glutamate/aspartate ABC transporter permease protein GltJ (TC 3.A.1.3.4)	31.655	44.5542	31.8719	34.3925	18.0679	12.7268	69.5029	61.2682	58.9637	65.4122	76.9751	82.8453	1.38162	9.76556e-07
4089	Membrane-bound lytic murein transglycosylase D	104.046	166.876	153.031	188.473	100.878	135.403	162.117	142.458	264.893	315.651	802.332	390.424	1.4008	0.00192452
1117	4-deoxy-L-threo-5-hexosulose-uronate ketol-isomerase	11.7311	14.1381	13.8268	10.1493	15.5957	8.87408	9.71127	9.0674	100.378	49.155	9.64993	7.45232	1.40245	0.0444935
4792	Uncharacterized protein YjbG	1.88895	2.08855	1.45876	1.82584	2.53978	1.41355	2.88892	3.24263	8.7474	8.56274	2.03093	2.60604	1.41152	0.00254102
5080	Dihydroxy-acid dehydratase	258.422	342.969	488.88	602.127	241.944	136.772	588.509	617.611	858.763	1022.93	1006.73	1077.79	1.42511	0.000119188
2358	Uncharacterized protein YebO	128.377	241.181	265.169	107.611	162.705	134.892	214.914	234.795	866.397	646.356	321.507	366.567	1.44454	0.000496242
369	Branched-chain amino acid ABC transporter permease protein LivM (TC 3.A.1.4.1)	25.4679	20.5809	29.6939	14.0734	62.9082	38.2018	81.1707	123.96	51.0256	54.1811	75.6448	102.089	1.44474	0.000472503
1755	Undecaprenyl-phosphate 4-deoxy-4-formamido-L-arabinose transferase	24.2067	18.3182	48.0509	34.4018	42.9696	23.9	16.8455	17.5696	59.7659	59.6645	156.482	175.037	1.44621	0.0210929
1446	Autonomous glycyl radical cofactor	1148.76	921.001	757.483	765.124	693.123	833.367	2267.36	2458.94	3003.88	1725.13	1664.49	1964.14	1.45643	1.67895e-15
47	Purine ribonucleoside efflux pump NepI	3.73594	3.10503	5.21115	3.15838	5.38099	5.32372	6.87876	5.54649	13.7993	16.1622	11.5445	11.3467	1.459	2.81846e-05
3709	Ferric enterobactin transport system permease protein FepG (TC 3.A.1.14.2)	22.584	22.0314	22.7672	22.9505	33.437	39.627	77.6293	77.0488	67.8375	77.0432	47.2103	82.7073	1.46483	4.4542e-09
3444	ATP-dependent RNA helicase RhlE	21.136	27.2463	30.1181	26.5675	41.8813	26.3514	46.7112	55.55	58.4573	57.1575	107.425	125.704	1.47946	6.43806e-06
3950	Galactoside O-acetyltransferase	6.24651	2.56211	0.879544	1.05301	6.23474	2.4546	13.8401	25.2133	2.5612	2.05685	3.9457	1.61376	1.49072	0.0816776
2357	PhoP/PhoQ regulator MgrB	258.016	357.023	1074.69	157.856	416.06	222.55	679.212	366.081	2686.58	1555.55	739.581	690.539	1.52342	0.0105734
3431	Glutamine ABC transporter ATP-binding protein GlnQ	231.964	286.29	163.699	166.277	161.474	81.1476	289.08	439.649	727.51	731.962	348.044	369.611	1.5361	4.4311e-06
1963	Nickel/cobalt homeostasis protein RcnB	140.173	135.962	183.992	171.437	87.0831	111.89	283.798	208.346	396.04	531.666	483.642	347.453	1.53863	5.95196e-08
3704	23-dihydroxybenzoate-AMP ligase [enterobactin] siderophore @ 23-dihydroxybenzoate-AMP ligase of siderophore biosynthesis	99.099	101.386	452.368	461.413	146.473	252.13	555.545	756.772	841.103	833.719	377.264	862.235	1.54507	0.00131217
991	Endonuclease I precursor @ Extracellular deoxyribonuclease Dns	16.6936	14.3966	13.6851	13.9017	22.4084	22.3965	21.6439	45.1958	35.2829	33.6133	77.6227	68.7193	1.54696	2.9669e-05
3705	Isochorismate synthase @ Isochorismate synthase [enterobactin] siderophore @ Isochorismate synthase of siderophore biosynthesis	98.0285	104.388	346.839	381.455	112.138	200.196	505.925	643.788	665.734	768.933	280.463	656.689	1.56771	0.000493958
4510	Mg(2+) transport ATPase P-type	355.259	287.393	423.27	282.828	349.823	145.809	484.809	522.267	1784.53	1661.75	286.575	369.488	1.56877	0.00186773
3708	Ferric enterobactin transport system permease protein FepD (TC 3.A.1.14.2)	23.1587	23.2525	35.6176	24.6002	28.7748	37.0778	76.5035	73.2034	86.9495	77.6618	64.7916	111.304	1.58488	9.69629e-13
3710	Ferric enterobactin transport ATP-binding protein FepC (TC 3.A.1.14.2)	37.0646	31.4411	36.6935	39.9188	54.3079	70.4674	120.269	127.362	144.008	143.763	95.2071	146.894	1.59263	2.05601e-09
3701	Proofreading thioesterase in enterobactin biosynthesis EntH	114.633	78.6647	363.08	411.233	168.324	203.803	701.823	1019.82	649.943	631.508	317.786	547.045	1.60002	0.000564263
4595	Inner membrane transporter YjeM	8.64679	7.63887	23.5821	14.8273	12.9607	9.4395	21.8096	18.06	32.7426	29.2523	47.8591	68.0945	1.60076	0.000129103
1299	Glycine betaine/L-proline transport ATP-binding protein ProV (TC 3.A.1.12.1)	5.54212	17.6069	8.4456	8.96075	11.6855	9.95509	16.7257	12.9585	48.2184	56.7207	17.3734	27.7399	1.612	0.000291712
4303	Uncharacterized protein YaaX	21.6321	26.116	20.1629	22.882	19.8345	16.1574	36.7899	43.0497	117.185	76.7335	44.0171	47.4295	1.62137	2.6383e-07
3703	Isochorismatase [enterobactin] siderophore / Apo-aryl carrier domain of EntB @ Isochorismatase of siderophore biosynthesis	212.137	180.398	658.5	661.787	282.2	422.68	922.587	1504.37	1445.37	1426.49	565.892	1284.96	1.63169	0.000133724
467	Selenite- and tellurite-inducible protein TsgA	7.38404	12.283	82.0856	49.3171	27.9206	10.7674	65.3293	76.1243	98.625	95.835	98.6958	121.726	1.64037	0.00465672
3671	Twin-arginine translocation protein TatE	864.296	795.29	1167.92	443.127	487.951	473.123	1277.32	953.536	4258.32	2452.45	1578.83	1842.49	1.65264	3.20974e-05
5081	Branched-chain amino acid aminotransferase	447.411	552.49	826.377	933.152	474.061	268.092	885.692	995.159	2062.73	2257.59	2113.3	2057.57	1.67018	7.8696e-06
170	Putative periplasmic protein YibQ distant homology with nucleoside diphosphatase and polysaccharide deacetylase	71.6595	63.7049	60.6968	62.9187	70.2188	57.0284	62.6698	63.6012	65.394	59.5936	672.042	190.268	1.67021	0.0117423
3702	23-dihydro-23-dihydroxybenzoate dehydrogenase [enterobactin] siderophore @ 23-dihydro-23-dihydroxybenzoate dehydrogenase of siderophore biosynthesis	180.696	140.11	737.074	574.094	210.592	301.426	947.833	1495.05	1356.92	1167.6	458.475	1071.68	1.67238	0.000527627
2202	N-(3-oxohexanoyl)-L-homoserine lactone-binding transcriptional activator @ N-(3-oxooctanoyl)-L-homoserine lactone-binding transcriptional activator	25.9041	15.9547	30.7111	26.9835	28.5172	19.2769	47.4581	52.4856	67.9372	64.9021	97.549	107.555	1.67707	2.21081e-09
3707	Enterobactin exporter EntS	30.9594	31.5177	48.1914	23.1814	74.2724	65.344	113.439	138.222	133.197	123.921	116.748	205.302	1.67711	1.55726e-06
5082	Acetolactate synthase small subunit	205.02	227.699	288.765	412.098	185.103	102.74	422.215	345.491	789.583	1037.94	812.178	829.907	1.67874	1.04297e-05
2674	Uncharacterized fimbrial-like protein YdeS	1.14144	3.37091	9.25012	8.49549	6.8076	2.04319	14.8057	13.7776	30.3054	33.55	2.3522	2.34938	1.71141	0.02714
3179	Rhodanese domain protein Enterobacterial subgroup YceA homolog	13.2388	8.45208	11.4378	11.0718	12.4601	14.3849	41.823	44.673	27.0993	23.6857	37.3243	46.3031	1.72862	1.20775e-12
2770	Cytochrome b561	29.5036	26.6581	35.4819	23.455	65.4066	49.9707	73.5585	74.523	215.335	244.245	56.2462	68.3899	1.73276	0.000288218
2330	Formate-dependent phosphoribosylglycinamide formyltransferase	254.935	195.341	288.43	167.409	211.726	151.658	255.201	368.774	495.649	460.494	1064.12	1230.63	1.73288	2.49866e-05
364	Branched-chain amino acid ABC transporter substrate-binding protein LivJ (TC 3.A.1.4.1)	85.0965	65.1686	37.5645	28.4392	57.7855	33.5261	49.2715	83.6916	278.898	220.496	154.921	172.749	1.76909	4.31574e-05
3651	Glutamate/aspartate ABC transporter permease protein GltK (TC 3.A.1.3.4)	38.3419	47.4374	41.1685	33.5024	25.1898	13.1675	88.7355	91.1641	94.5294	80.174	125.704	141.154	1.77236	1.05775e-09
2209	Tyrosine-specific transport protein	14.9026	17.3941	13.2683	8.55585	19.6198	13.5443	23.7241	19.4412	23.6986	21.4659	53.0387	132.652	1.7801	0.000805598
5079	Threonine dehydratase biosynthetic	116.914	195.736	282.772	323.189	154.55	83.5913	397.043	424.063	620.525	750.481	749.788	799.007	1.79679	1.09573e-06
1965	Transcriptional repressor RcnR	11.7669	16.0272	25.1395	10.9446	18.1453	13.1451	24.405	27.0487	50.0353	53.1903	78.9978	76.3515	1.8111	2.47872e-06
3652	Glutamate/aspartate ABC transporter ATP-binding protein GltL (TC 3.A.1.3.4)	39.8227	37.7358	45.7835	46.2392	30.7045	16.4384	105.353	122.149	102.322	88.8022	146.808	146.417	1.83601	1.21592e-12
2733	Uncharacterized protein YncE	164.425	218.828	277.63	242.342	153.045	306.321	531.751	698.088	1196.71	1313.71	338.874	571.388	1.83792	7.09784e-07
3324	Ribosomal protein S12p methylthiotransferase accessory factor YcaO	27.0528	34.2766	22.9535	27.3988	24.4806	20.3072	42.5974	47.1065	112.154	117.771	93.9069	112.018	1.84933	2.04157e-10
4727	Protein PhnO	55.8733	44.6916	73.627	59.1245	26.161	30.6006	37.3717	26.7205	29.8959	29.9815	548.803	275.315	1.85676	0.0243351
3960	Methylisocitrate lyase	2.24484	1.39509	0.830681	0.263011	0.751307	0.702494	1.64508	1.8417	3.46515	3.84799	3.55127	6.00891	1.85811	0.000366048
3120	NADH dehydrogenase	22.4329	26.5178	30.2139	28.1481	33.7016	19.4092	85.0052	125.848	72.4815	69.6994	99.1558	119.972	1.94141	4.01704e-18
1174	Glucarate dehydratase related protein YgcY	13.7854	12.0502	17.461	11.6647	7.88721	7.09472	18.9294	16.9276	98.9313	99.9125	8.1964	9.72928	1.94352	0.00313798
4304	Threonine synthase	178.441	220.788	452.123	419.66	190.37	121.164	393.697	818.936	936.173	1032.38	1118.33	1440.13	1.96401	1.56183e-06
1759	Uncharacterized outer membrane protein YfaZ	44.7604	36.9931	31.3502	13.9182	26.6286	12.7567	59.9999	72.1506	134.567	99.0448	106.884	138.709	2.01342	3.00435e-09
5083	Acetolactate synthase large subunit	86.8863	124.076	206.962	229.541	102.831	61.8701	275.928	280.259	529.998	638.347	717.055	634.9	2.02381	4.46423e-07
3715	hypothetical protein	153.823	164.983	191.661	220.584	281.965	527.608	420.186	319.986	2102.25	1676.08	464.913	794.27	2.06533	2.6038e-05
2673	Outer membrane usher protein FimD	1.89694	2.79352	6.19064	6.53899	7.64829	1.95109	14.4707	13.9995	40.8528	35.8187	5.07289	5.42872	2.09095	0.00408103
1175	Glucarate dehydratase	31.3223	27.8452	48.6199	40.3242	27.156	19.7905	59.8687	60.98	332.166	286.854	18.3177	28.2188	2.09224	0.00189132
3911	Phosphate starvation-inducible protein PsiF	122.921	92.3166	87.6174	91.8027	34.6249	47.9634	33.4166	18.744	56.5436	40.8386	1102.46	513.646	2.10554	0.0623741
3716	TonB-dependent receptor%3B Outer membrane receptor for ferric enterobactin and colicins B D	86.6292	107.496	142.917	169.248	159.692	354.605	889.205	1184.86	865.214	945.02	279.38	477.933	2.13903	2.14819e-06
2675	Type 1 fimbrae adaptor subunit FimG	2.6457	1.77575	6.40811	8.60188	10.0943	3.14617	12.955	10.9885	51.7917	53.3545	4.95642	4.33166	2.14613	0.00355616
5077	Ketol-acid reductoisomerase (NADP(+))	114.528	202.084	612.131	669.37	118.871	77.1235	702.639	1006.23	1055.46	1221.24	1600.93	1940.13	2.16686	0.000192138
378	Glycerophosphoryl diester phosphodiesterase	71.0383	47.2482	51.3682	49.2152	71.1703	65.733	71.2823	51.8312	67.5286	43.372	772.131	462.58	2.17564	0.0030679
4305	Homoserine kinase	246.47	257.93	655.976	450.225	280.681	148.844	641.549	1289.85	1582.28	1536.99	1556.39	2004.54	2.18428	1.65578e-08
5117	Phosphate ABC transporter permease protein PstA (TC 3.A.1.7.1)	52.3116	46.6517	55.3535	45.0407	37.8659	28.2871	41.2017	56.6322	57.7526	49.3448	122.052	819.837	2.22458	0.00275844
4306	Aspartokinase / Homoserine dehydrogenase	207.794	217.577	525.523	488.477	251.323	128.217	547.775	1062.93	1340.26	1438.13	1566	1960.78	2.22609	7.15604e-08
2676	mannose-specific adhesin FimH	0.794894	0.217359	3.3091	4.16183	4.0238	1.18572	5.75238	6.20215	25.3581	23.6579	1.18304	1.07937	2.2648	0.0121335
199	Alcohol dehydrogenase	3.10419	2.28751	13.2584	13.4768	6.33387	2.49934	45.516	46.4723	4.22316	4.78523	37.2248	57.5299	2.35339	0.00141044
3128	FhuE receptor precursor	14.5023	18.0948	27.0677	32.2891	37.1693	55.3708	87.2219	139.962	221.338	236.061	74.3328	164.176	2.36809	2.55876e-08
145	Orotate phosphoribosyltransferase	137.649	139.404	203.952	121.461	104.896	79.3614	127.855	165.288	165.113	154.349	1655.24	2015.24	2.5804	0.000591419
1757	Lipopolysaccharide core heptose(II)-phosphate phosphatase @ Polymyxin resistance protein PmrG	4.22164	2.0614	3.23594	3.78913	4.99563	3.87525	3.64618	5.44263	21.877	18.0609	39.4936	44.4804	2.68946	4.91206e-06
4794	Uncharacterized protein YjbE	5.98624	8.59373	7.19923	9.16156	5.50958	5.15162	24.9504	8.72249	125.516	85.2091	5.68496	8.14144	2.70708	0.000262389
1861	Colicin I receptor	13.753	21.2662	52.5708	40.5662	25.5735	62.5922	208.005	364.176	252.657	306.594	159.053	181.408	2.8199	6.37385e-12
144	Ribonuclease PH	80.307	82.5907	97.6901	77.1339	81.5995	65.8222	99.1487	120.821	129.182	105.294	1193.04	1532.72	2.83824	0.000116738
3435	Ferrichrome-iron receptor	5.52213	7.66612	4.62714	4.51647	5.1313	5.86716	10.3893	15.5734	3.99826	4.8019	93.8816	94.2834	2.85479	0.000383079
5116	Phosphate ABC transporter permease protein PstC (TC 3.A.1.7.1)	50.8246	54.693	59.2249	56.694	37.5151	27.1233	49.4835	49.2856	42.4915	55.7421	894.176	786.738	2.85801	0.00264383
4563	L-ascorbate-6-phosphate lactonase UlaG	18.3255	20.682	10.0454	10.727	10.3712	6.58247	23.5223	19.6452	26.4425	22.3458	275.762	150.473	2.92068	3.63706e-05
2069	D-alanyl-D-alanine carboxypeptidase	9.76419	10.268	17.2724	11.2233	10.612	8.00951	28.016	37.4611	53.2333	49.8871	162.255	189.613	3.11951	5.45775e-10
240	Outer membrane porin OmpA family	60.2433	57.7063	84.82	57.6094	81.5469	47.1654	128.911	172.176	112.98	111.331	1610.35	946.587	3.12376	7.54801e-06
3893	Phosphate regulon sensor protein PhoR (SphS)	27.6864	22.9038	21.8573	21.2464	25.6196	15.8734	20.7177	18.0957	23.0288	26.5587	577.286	413.072	3.1441	0.00186762
3953	Carbonic anhydrase beta class	258.973	13.8616	6.93241	6.39118	133.781	16.059	1099.32	2397.72	7.65484	10.5933	8.70528	8.8996	3.21456	0.0620812
2682	ABC transporter ATP-binding protein YddA	4.60334	5.15491	3.23256	7.85314	1.57367	2.46495	16.5971	19.1412	86.1233	102.156	8.78354	10.4023	3.38625	2.62758e-07
4954	Uncharacterized protein YiiE	0.553522	0	0.307238	0	0.917006	0	2.43382	1.56103	1.70884	9.5161	0.760438	0.949406	3.46164	0.00320652
3894	Phosphate regulon transcriptional regulatory protein PhoB (SphR)	60.8742	45.9738	46.9046	42.0289	48.6053	41.2443	46.638	60.6439	67.1185	59.2374	1522.36	1107.32	3.4695	0.000554936
3952	Cyanate hydratase	293.917	21.6407	3.28569	3.60719	96.788	6.37882	1380.89	3011.03	5.76054	9.56303	9.01627	5.40768	3.59479	0.0497574
2684	Probable zinc protease pqqL	8.14238	9.60842	7.46807	11.7635	6.27576	9.84748	24.8171	32.8849	218.809	274.509	23.7737	38.9336	3.59868	1.08747e-08
573	probable exported protein YPO3518	20.8923	26.1788	17.0762	19.5286	12.1712	20.2318	60.8212	70.963	238.859	201.935	303.739	464.079	3.63402	3.71456e-15
2683	Uncharacterized protein YddB	11.1362	12.3202	11.4552	14.6403	8.99887	11.3069	42.901	57.597	291.756	373.954	27.5454	41.5752	3.65357	2.79635e-09
3931	Glucose-1-phosphate thymidylyltransferase	0.962074	1.80393	0.915444	0.132848	1.66974	1.04084	0.906472	0.620164	7.62334	11.4917	1.1329	0.589342	3.68269	0.00102388
377	Glycerol-3-phosphate ABC transporter ATP-binding protein UgpC (TC 3.A.1.1.3)	41.0296	22.1446	17.7794	12.2532	27.8141	18.7796	22.8929	21.7057	21.053	13.6839	974.258	591.484	3.72197	0.00127789
3951	Cyanate transport protein CynX	111.735	8.07649	4.72476	3.91563	47.1195	4.83651	587.907	1464.12	3.64105	4.66378	9.22851	6.06873	3.73085	0.0240709
4726	Ribose 15-bisphosphate phosphokinase PhnN	12.7087	12.2966	15.9169	15.2239	5.87837	5.83296	4.53723	3.06331	5.53307	7.22867	572.728	235.866	3.77367	0.00417461
5115	Phosphate ABC transporter substrate-binding protein PstS (TC 3.A.1.7.1)	168.149	153.318	124.616	140.752	78.6449	62.9329	111.555	110.868	106.052	112.432	5388.74	3536.83	3.84788	0.000801269
2148	5-hydroxyisourate hydrolase	2.92805	5.88484	7.9637	11.3209	5.821	4.83804	1.28745	6.27579	342.372	190.151	13.2746	11.1744	3.92174	0.000930168
4724	Alpha-D-ribose 1-methylphosphonate 5-triphosphate synthase subunit PhnL	12.6383	16.2816	5.13778	10.7536	2.16257	2.02207	3.6199	3.31323	5.63278	4.04742	946.149	432.403	5.02391	0.000625832
3912	Alkaline phosphatase	18.149	13.8699	13.0601	16.0729	14.1352	12.1118	5.88151	5.69776	12.6199	11.157	1685.29	911.485	5.04974	0.000264413
376	Glycerol-3-phosphate ABC transporter permease protein UgpE (TC 3.A.1.1.3)	9.52863	5.75963	3.18133	3.73952	3.63984	2.36755	2.36261	2.66703	3.42829	3.17857	553.249	292.095	5.11236	0.000249851
4725	Alpha-D-ribose 1-methylphosphonate 5-triphosphate diphosphatase	2.8253	3.10482	7.87064	6.69846	3.3559	3.08282	4.27764	2.58579	2.13944	3.25195	750.144	348.316	5.50449	0.000125417
4723	Phosphonates utilization ATP-binding protein PhnK	7.98559	6.02677	7.35793	7.33287	2.9105	1.64933	4.03792	5.94548	1.72573	2.56861	1665.8	783.809	6.38807	3.08153e-05
4722	Alpha-D-ribose 1-methylphosphonate 5-phosphate C-P lyase	5.01507	2.46841	4.61293	5.40153	2.76945	3.05809	4.01644	2.18212	2.2118	4.05267	1245.77	553.654	6.43199	1.37834e-05
4719	Alpha-D-ribose 1-methylphosphonate 5-triphosphate synthase subunit PhnG	3.61256	3.40253	2.67358	5.56112	1.18219	2.21076	2.94153	3.32055	1.85879	1.03882	997.745	442.92	6.43527	2.34936e-05
4720	Alpha-D-ribose 1-methylphosphonate 5-triphosphate synthase subunit PhnH	3.52267	2.63478	2.99045	4.90719	2.74632	1.78325	3.53059	2.10379	0.959581	1.60884	1057.15	565.293	6.60848	1.67167e-05
374	Glycerol-3-phosphate ABC transporter substrate-binding protein UgpB	14.6349	8.72097	6.38621	5.69399	3.65967	5.00611	6.27303	3.73794	7.03292	8.62666	2502.34	1292.2	6.61872	7.86167e-06
375	Glycerol-3-phosphate ABC transporter permease protein UgpA (TC 3.A.1.1.3)	4.23183	1.84774	0.681944	1.38547	2.18615	1.83265	2.25087	2.07891	2.00183	1.96835	680.959	421.342	6.68252	5.69147e-06
4721	Alpha-D-ribose 1-methylphosphonate 5-triphosphate synthase subunit PhnI	3.07322	2.75449	3.03257	6.27116	2.89137	2.11579	2.50237	2.3754	1.40558	3.09306	1274.9	590.375	6.68654	1.18634e-05
4718	Transcriptional regulator PhnF	3.67337	2.87641	4.4486	3.71205	0.922058	3.56356	2.75313	3.76711	2.70626	2.03717	1411.66	632.638	6.88666	5.85241e-06
4033	Outer membrane porin PhoE	6.77278	4.7555	5.28851	4.10544	5.64185	2.52898	5.48905	3.88483	2.74653	4.71096	2732.47	918.017	7.15409	2.741e-06
4717	Phosphonate ABC transporter permease protein PhnE (TC 3.A.1.9.1)	3.03053	2.61353	2.93294	4.80704	2.09444	2.41029	2.81878	2.62973	2.5189	3.44752	1610.05	709.392	7.23797	1.9047e-06
4715	Phosphonate ABC transporter ATP-binding protein PhnC (TC 3.A.1.9.1)	3.1496	4.72632	3.49644	4.00967	1.44234	0.951973	1.01332	2.42642	1.66011	2.55615	2088.87	841.627	7.5445	3.56013e-06
4716	Phosphonate ABC transporter substrate-binding protein PhnD (TC 3.A.1.9.1)	2.3243	3.61784	1.65401	1.49777	0.658225	1.55916	0.32756	0.403381	0.275986	0.528823	5203.88	1542.48	9.39708	7.09784e-07

## Sheet: B
Table S4B. Differentially expressed genes of CARB in response to butyrate. X_1 (steady state); X_2 and X_3 refer to sampling points R2 and R3, respectively. Roman numbers (I, II) refer to replicates.
X.ID	name	EC16I_1_TPM	EC16II_1_TPM	EC16I_2_TPM	EC16II_2_TPM	EC16I_3_TPM	EC16II_3_TPM	EC35I_1_TPM	EC35II_1_TPM	EC35I_2_TPM	EC35II_2_TPM	EC35I_3_TPM	EC35II_3_TPM	EC40I_1_TPM	EC40II_1_TPM	EC40I_2_TPM	EC40II_2_TPM	EC40I_3_TPM	EC40II_3_TPM	log2FoldChange	padj
731	Iron-chelator utilization protein	2753.94	1024.83	659.097	376.259	170.83	114.866	595.188	848.077	200.559	249.407	90.8087	110.181	2225.69	5250.6	439.026	2300.63	121.836	140.367	-3.75525	2.18777e-14
3993	Uncharacterized protein RclB associated with response to reactive chlorine species	2.81315	0.839171	0.290598	0.471837	0	0.427892	0.851711	0.494395	0	0.427892	0.851711	0.494395	0.282453	2.28888	0	0.511303	0	0	-3.74677	0.0029499
4784	Maltose/maltodextrin transport ATP-binding protein MalK	104.928	132.99	27.092	23.8146	26.6169	4.13457	105.389	94.1782	26.6169	4.13457	105.389	94.1782	28.9747	14.463	2.34034	3.14891	7.30028	4.17875	-3.6928	1.40599e-21
4785	Maltodextrin ABC transporter substrate-binding protein MdxE	301.018	328.842	52.9114	47.3841	74.0176	15.2839	201.008	250.773	74.0176	15.2839	201.008	250.773	91.8407	77.395	5.4543	11.0394	24.003	15.5174	-3.39091	1.41564e-28
4783	Maltoporin (maltose/maltodextrin high-affinity receptor phage lambda receptor protein)	170.216	220.945	35.3859	40.2493	39.5749	10.5116	176.115	209.004	39.5749	10.5116	176.115	209.004	44.6276	36.9672	7.39115	10.2564	16.5989	10.6904	-3.20771	5.66666e-23
3713	MbtH-like NRPS chaperone > YbdZ	111.811	148.254	32.0772	206.46	38.0321	183.372	136.414	182.98	38.0321	183.372	136.414	182.98	136.328	296.86	17.1247	20.1965	10.629	14.7221	-3.19796	8.16011e-05
3703	Isochorismatase [enterobactin] siderophore / Apo-aryl carrier domain of EntB @ Isochorismatase of siderophore biosynthesis	212.137	180.398	55.0652	165.566	57.3	284.848	658.5	661.787	57.3	284.848	658.5	661.787	282.2	422.68	71.3408	61.3662	53.9207	46.9717	-3.13712	3.28058e-06
3704	23-dihydroxybenzoate-AMP ligase [enterobactin] siderophore @ 23-dihydroxybenzoate-AMP ligase of siderophore biosynthesis	99.099	101.386	21.9312	95.0504	29.9225	144.814	452.368	461.413	29.9225	144.814	452.368	461.413	146.473	252.13	47.7227	37.7603	45.921	32.2714	-3.12093	1.52044e-05
3714	Enterobactin esterase	73.4583	83.4054	17.9765	121.369	22.4862	109.082	107.164	104.412	22.4862	109.082	107.164	104.412	86.2504	160.079	16.3667	10.1738	9.07008	10.0503	-3.12042	9.10516e-05
730	Transcriptional regulator YqjI PadR family	13692.2	3530.58	9919.06	2210.1	2262.63	495.757	3554.04	2872.11	2262.63	495.757	3554.04	2872.11	13647.6	18079.1	1434.38	1697.09	421.531	473.231	-3.10542	3.26286e-07
3712	Enterobactin synthetase component F serine activating enzyme	126.249	163.213	38.0905	225.168	49.9363	214.668	182.46	170.128	49.9363	214.668	182.46	170.128	180.011	304.856	21.1847	18.7762	16.396	14.92	-3.00993	4.73789e-05
3705	Isochorismate synthase @ Isochorismate synthase [enterobactin] siderophore @ Isochorismate synthase of siderophore biosynthesis	98.0285	104.388	24.2456	99.7489	31.4639	163.024	346.839	381.455	31.4639	163.024	346.839	381.455	112.138	200.196	40.7741	27.461	44.0411	34.6618	-2.76486	2.21579e-05
3715	hypothetical protein	153.823	164.983	32.3488	172.821	71.4746	263.898	191.661	220.584	71.4746	263.898	191.661	220.584	281.965	527.608	28.9188	15.1474	34.1667	32.7124	-2.73747	0.000164876
3701	Proofreading thioesterase in enterobactin biosynthesis EntH	114.633	78.6647	35.933	93.4579	36.498	132.397	363.08	411.233	36.498	132.397	363.08	411.233	168.324	203.803	49.9847	47.7105	38.3038	41.8592	-2.65178	3.13953e-06
3702	23-dihydro-23-dihydroxybenzoate dehydrogenase [enterobactin] siderophore @ 23-dihydro-23-dihydroxybenzoate dehydrogenase of siderophore biosynthesis	180.696	140.11	52.4604	133.282	67.2945	234.045	737.074	574.094	67.2945	234.045	737.074	574.094	210.592	301.426	81.1348	63.185	79.656	59.1924	-2.63477	2.86372e-06
3716	TonB-dependent receptor%3B Outer membrane receptor for ferric enterobactin and colicins B D	86.6292	107.496	23.787	113.489	34.8971	196.915	142.917	169.248	34.8971	196.915	142.917	169.248	159.692	354.605	19.3648	17.4658	29.5058	26.4105	-2.48825	0.000373876
4786	Maltodextrin ABC transporter permease protein MdxF	79.3235	89.5619	23.6704	23.3542	27.5273	10.8631	82.1793	96.3916	27.5273	10.8631	82.1793	96.3916	27.7731	16.2321	4.46465	8.62762	10.7818	9.35342	-2.43345	8.36247e-18
3994	Inner membrane protein RclC associated with response to reactive chlorine species	3.87745	2.67857	1.73918	0.313763	0.620439	0.170725	2.49204	1.57807	0.620439	0.170725	2.49204	1.57807	3.83167	4.28521	1.46567	0.204005	0.612307	0.872331	-2.42195	5.5919e-05
4510	Mg(2+) transport ATPase P-type	355.259	287.393	115.884	100.05	65.6459	101.504	423.27	282.828	65.6459	101.504	423.27	282.828	349.823	145.809	116.93	98.8033	90.759	69.4857	-2.38756	1.13112e-28
2682	ABC transporter ATP-binding protein YddA	4.60334	5.15491	1.74359	3.57248	0.933015	1.95608	3.23256	7.85314	0.933015	1.95608	3.23256	7.85314	1.57367	2.46495	1.15191	0.79061	0.388303	1.09274	-2.37575	1.42447e-09
683	Threonine dehydratase catabolic @ L-serine dehydratase (PLP)-dependent	4.34683	7.33257	4.38274	5.08297	3.49928	0.512174	10.8064	9.7643	3.49928	0.512174	10.8064	9.7643	2.43423	1.51739	0.270585	2.08085	0.146954	0.988642	-2.27853	0.00800107
2594	Acid shock protein precursor	524.751	340.055	172.589	138.118	124.163	100.203	123.757	136.177	124.163	100.203	123.757	136.177	745.72	183.306	51.2239	46.524	37.4535	30.5004	-2.20487	5.22586e-17
4359	Pyruvate:H+ symporter BtsT	469.021	255.308	189.357	121.842	219.103	188.96	380.782	443.084	219.103	188.96	380.782	443.084	648.657	425.41	27.8029	36.9846	19.7158	22.9653	-2.18004	1.71677e-05
4782	Maltose operon periplasmic protein MalM	84.3021	120.55	24.5276	30.5162	29.1311	18.3332	95.4119	141.98	29.1311	18.3332	95.4119	141.98	33.289	26.233	18.6876	14.9336	16.981	15.3155	-2.12172	6.94863e-14
690	UPF0597 protein YhaM	1475.74	1344.02	548.031	188.707	433.31	404.83	1372.29	993.098	433.31	404.83	1372.29	993.098	2856.17	2659.84	215.57	174.143	247.8	207.723	-1.99126	3.43167e-29
544	Uncharacterized membrane protein YhdV	78.357	96.9781	29.1619	26.5291	10.9566	14.6177	124.568	133.269	10.9566	14.6177	124.568	133.269	20.203	32.5179	47.0599	55.1309	29.8177	38.3826	-1.97564	2.52594e-13
729	Aerotaxis sensor receptor protein	103.13	52.0091	61.7173	35.241	23.4548	16.5017	18.8894	27.1552	23.4548	16.5017	18.8894	27.1552	50.4812	99.8622	16.5553	17.9259	8.41723	9.87953	-1.95653	1.70182e-07
2755	Uncharacterized membrane lipoprotein clustered with tellurite resistance proteins TehA/TehB	117.144	116.684	36.8551	36.3279	33.8242	24.7842	44.1527	63.5774	33.8242	24.7842	44.1527	63.5774	72.9452	72.229	21.9229	23.7286	10.2209	19.5355	-1.95446	4.10087e-37
689	Inner membrane transport protein YhaO	1328.38	1126.82	524.551	156.796	412.146	339.634	1017.31	601.604	412.146	339.634	1017.31	601.604	2182.53	2127.88	182.86	134.325	197.965	177.174	-1.90294	3.57217e-22
3710	Ferric enterobactin transport ATP-binding protein FepC (TC 3.A.1.14.2)	37.0646	31.4411	14.4327	28.1847	10.1168	36.5376	36.6935	39.9188	10.1168	36.5376	36.6935	39.9188	54.3079	70.4674	12.8031	10.7665	7.84473	5.71505	-1.88562	7.26437e-07
2676	mannose-specific adhesin FimH	0.794894	0.217359	0.0752695	0.325903	0.322222	0.221662	3.3091	4.16183	0.322222	0.221662	3.3091	4.16183	4.0238	1.18572	1.02467	0.99327	0.794995	1.25844	-1.83669	1.96559e-06
2673	Outer membrane usher protein FimD	1.89694	2.79352	0.986848	0.871439	0.472489	0.707426	6.19064	6.53899	0.472489	0.707426	6.19064	6.53899	7.64829	1.95109	1.18687	0.776788	1.48117	1.34599	-1.83451	2.1446e-09
3707	Enterobactin exporter EntS	30.9594	31.5177	16.571	15.2259	14.9655	35.5058	48.1914	23.1814	14.9655	35.5058	48.1914	23.1814	74.2724	65.344	8.29762	5.66664	13.3738	7.40958	-1.76981	4.193e-08
2733	Uncharacterized protein YncE	164.425	218.828	97.0817	302.553	100.776	342.475	277.63	242.342	100.776	342.475	277.63	242.342	153.045	306.321	80.2755	60.8747	59.5224	59.0918	-1.75879	0.00527225
4145	Ferric hydroxamate ABC transporter (TC 3.A.1.14.3) ATP-binding protein FhuC	143.4	170.409	44.102	92.2068	36.0228	96.2637	116.695	108.949	36.0228	96.2637	116.695	108.949	257.196	255.546	39.863	36.9763	40.1996	40.9077	-1.71037	1.01241e-12
3706	Ferric enterobactin-binding periplasmic protein FepB (TC 3.A.1.14.2)	160.488	136.641	61.603	119.849	61.308	119.107	69.7459	98.3776	61.308	119.107	69.7459	98.3776	99.328	148.294	26.662	28.0472	23.7153	25.6886	-1.66762	2.29568e-09
4144	Ferric hydroxamate ABC transporter (TC 3.A.1.14.3) periplasmic substrate binding protein FhuD	90.814	97.8234	30.0685	56.9376	23.2458	53.6645	81.4822	73.5117	23.2458	53.6645	81.4822	73.5117	147.557	131.507	33.5976	25.5686	29.6356	29.4654	-1.61963	2.68052e-13
3300	Outer membrane porin OmpF	101.187	55.0448	28.4721	27.8001	27.246	23.7002	16.0382	21.7106	27.246	23.7002	16.0382	21.7106	468.221	499.55	15.7759	15.6833	13.0042	14.9027	-1.61823	6.94484e-09
3227	Uncharacterized protein YmdF	1098.66	846.684	376.419	496.573	153.771	215.934	608.273	637.036	153.771	215.934	608.273	637.036	68.0956	120.868	307.907	445.019	273.828	263.384	-1.60343	1.17255e-09
2613	Starvation sensing protein RspB	8.022	9.74919	4.18631	2.41192	2.45694	2.237	4.15585	4.02059	2.45694	2.237	4.15585	4.02059	10.5006	9.32746	2.23233	1.42563	2.85263	2.2578	-1.56894	5.67202e-14
200	Aldehyde dehydrogenase B	129.649	92.8188	62.875	36.9845	58.3344	22.931	40.6159	46.5184	58.3344	22.931	40.6159	46.5184	47.5854	63.5276	20.2781	21.6925	21.8841	16.0863	-1.562	2.99191e-10
732	G/U mismatch-specific uracil DNA glycosylase	408.733	143.18	262.174	111.09	120.23	81.5084	223.886	185.348	120.23	81.5084	223.886	185.348	332.067	453.33	156.263	141.734	118.798	109.47	-1.54703	1.01869e-05
2683	Uncharacterized protein YddB	11.1362	12.3202	4.64368	7.11573	4.84555	6.75215	11.4552	14.6403	4.84555	6.75215	11.4552	14.6403	8.99887	11.3069	3.66881	3.3448	3.49456	2.06227	-1.54493	8.10003e-14
2675	Type 1 fimbrae adaptor subunit FimG	2.6457	1.77575	0.40995	1.03542	2.33994	1.20727	6.40811	8.60188	2.33994	1.20727	6.40811	8.60188	10.0943	3.14617	1.86027	1.44261	2.74226	1.48504	-1.53419	9.19285e-06
2674	Uncharacterized fimbrial-like protein YdeS	1.14144	3.37091	0.518807	0.701979	0.694051	1.05039	9.25012	8.49549	0.694051	1.05039	9.25012	8.49549	6.8076	2.04319	2.39628	2.85261	3.01379	2.27693	-1.53345	3.37961e-06
2487	Phosphoenolpyruvate synthase	470.745	300.332	209.191	100.434	181.931	90.5831	227.932	253.921	181.931	90.5831	227.932	253.921	307.019	728.515	170.845	151.817	132.091	123.328	-1.52287	3.21012e-06
3540	Hypothetical protein YbhH similar to PrpF protein involved in 2-methylcitrate cycle	0.11512	0.28331	0.392431	0	0.139997	0.0963062	1.08627	2.78185	0.139997	0.0963062	1.08627	2.78185	2.92432	1.34735	1.20838	2.24405	0.276323	1.53093	-1.48315	0.0764345
3155	Flagellar basal-body rod protein FlgF	112.723	20.5855	16.4891	7.24794	10.7247	4.62786	2.75905	4.10721	10.7247	4.62786	2.75905	4.10721	3.45333	4.36048	4.25205	4.48811	2.88659	4.56935	-1.47542	0.0451056
431	Phosphoenolpyruvate carboxykinase [ATP]	492.69	524.535	202.244	168.76	247.829	117.875	129.595	227.015	247.829	117.875	129.595	227.015	336.316	572.65	58.9235	97.2492	89.5942	97.5882	-1.45877	2.10346e-11
682	Threonine catabolic operon transcriptional activator TdcA	8.64945	9.21345	9.97502	4.84298	8.9486	2.15997	10.3901	9.10919	8.9486	2.15997	10.3901	9.10919	5.79238	10.668	1.56905	3.48438	2.01416	1.47154	-1.45683	0.000915792
3128	FhuE receptor precursor	14.5023	18.0948	7.83061	18.8929	8.0103	21.0693	27.0677	32.2891	8.0103	21.0693	27.0677	32.2891	37.1693	55.3708	10.4277	11.2602	10.4961	11.3833	-1.45168	5.32005e-05
4346	Ferric reductase (1.6.99.14)	323.257	366.258	113.826	308.831	76.6976	230.069	197.933	277.187	76.6976	230.069	197.933	277.187	254.785	431.878	182.491	204.499	129.811	185.272	-1.44259	0.000846195
2680	N-acetylgalactosamine 6-sulfate sulfatase (GALNS)	69.2899	74.2416	23.8984	16.013	32.0585	8.40568	6.11683	11.557	32.0585	8.40568	6.11683	11.557	9.90399	21.7195	3.10377	2.34006	4.53827	5.13136	-1.42558	4.06756e-08
2761	Uncharacterized protein YdcH	176.175	243.522	99.4812	70.0772	107.45	29.9724	61.6033	97.9034	107.45	29.9724	61.6033	97.9034	83.8999	195.102	22.3233	37.4308	27.157	38.8943	-1.41324	1.56188e-05
4512	PTS system trehalose-specific IIB component / PTS system trehalose-specific IIC component	38.5743	49.1614	18.1623	11.0357	19.8525	16.5808	35.2987	34.3604	19.8525	16.5808	35.2987	34.3604	37.6604	19.6609	9.98425	6.00781	15.0395	11.3366	-1.4113	1.9752e-29
1443	Thioredoxin 2	305.218	138.153	239.575	150.787	93.3637	67.1241	158.12	175.618	93.3637	67.1241	158.12	175.618	169.107	246.295	74.3046	74.727	51.7854	54.5581	-1.4112	0.00181129
3003	Uncharacterized protein YmgD	556.332	666.561	116.247	117.247	157.244	200.516	467.326	308.019	157.244	200.516	467.326	308.019	1272.09	827.102	68.3904	68.4844	187.366	171.675	-1.4008	1.58184e-41
3963	FIG00639237: hypothetical protein	213.675	242.659	152.965	151.802	100.147	67.607	164.556	198.045	100.147	67.607	164.556	198.045	65.2437	86.0265	176.888	163.109	114.121	154.156	-1.38478	3.16142e-07
4513	Trehalose-6-phosphate hydrolase	27.0845	30.6852	13.5581	11.2996	13.0859	10.9616	16.7807	26.8518	13.0859	10.9616	16.7807	26.8518	30.3177	15.2701	4.52936	4.82959	9.35631	6.91859	-1.37477	9.14312e-20
4143	Ferric hydroxamate ABC transporter (TC 3.A.1.14.3) permease component FhuB	44.1972	50.8743	26.1177	21.335	19.9231	39.2755	75.0553	36.3982	19.9231	39.2755	75.0553	36.3982	118.658	84.5505	27.7268	17.4466	29.1995	22.6173	-1.36422	2.09649e-07
2192	Flagellar biosynthesis protein FliS	50.7301	6.65364	8.37854	2.99289	6.63553	2.34404	2.29195	3.70616	6.63553	2.34404	2.29195	3.70616	5.04911	2.94432	4.56242	2.50613	3.53976	2.80165	-1.36241	0.0592979
1643	Protein YfdX	3.8853	1.6733	0.993341	1.85181	1.29934	1.46265	5.10219	3.97976	1.29934	1.46265	5.10219	3.97976	5.99947	7.54518	1.05797	1.24433	1.26408	1.45526	-1.33323	3.99133e-05
388	Gluconokinase	15.0379	21.9412	7.435	6.21252	5.16516	10.7557	7.90091	9.43143	5.16516	10.7557	7.90091	9.43143	17.4961	19.8367	4.05878	6.19665	4.13307	5.0159	-1.32237	3.85304e-10
3002	UPF0757 protein YmgG	303.229	436.391	66.6757	57.3712	92.7228	115.373	262.9	166.757	92.7228	115.373	262.9	166.757	790.879	518.638	36.8819	39.6905	126.086	117.985	-1.32066	2.52549e-27
4787	Maltodextrin ABC transporter permease protein MdxG	62.3113	80.8592	37.4117	56.1427	39.7909	39.039	104.288	101.851	39.7909	39.039	104.288	101.851	24.6429	14.7524	38.7839	39.917	39.9224	32.7609	-1.32019	2.18777e-14
1644	Formyl-coenzyme A transferase	0.726747	1.5898	0.825799	1.5494	0.648114	1.01329	1.55977	2.95036	0.648114	1.01329	1.55977	2.95036	3.74572	3.40229	0.642396	0.920223	0.639618	0.874423	-1.31999	0.00291633
3709	Ferric enterobactin transport system permease protein FepG (TC 3.A.1.14.2)	22.584	22.0314	7.768	18.2059	7.86815	25.3271	22.7672	22.9505	7.86815	25.3271	22.7672	22.9505	33.437	39.627	11.8023	10.3728	13.6987	11.364	-1.2692	0.000140273
3708	Ferric enterobactin transport system permease protein FepD (TC 3.A.1.14.2)	23.1587	23.2525	9.18288	17.0612	9.53439	27.2951	35.6176	24.6002	9.53439	27.2951	35.6176	24.6002	28.7748	37.0778	14.9932	8.13888	16.2132	11.171	-1.26315	5.5919e-05
543	Amino acid ABC transporter substrate-binding protein YhdW	51.6904	37.0726	20.5407	14.3506	23.0608	11.8115	24.9204	21.0132	23.0608	11.8115	24.9204	21.0132	48.4118	37.8237	10.9005	10.5707	10.9184	9.8201	-1.2539	1.01241e-12
3275	Ribosome modulation factor	3835.79	4816.41	2094.44	2489.22	1536.47	1494.9	2840.79	3126.67	1536.47	1494.9	2840.79	3126.67	960.291	2848.44	1938.14	2304.92	1433.62	1476.7	-1.25195	0.000503294
412	Maltodextrin phosphorylase	171.35	180.794	86.1039	64.2271	101.295	62.9473	202.333	189.976	101.295	62.9473	202.333	189.976	138.944	107.249	61.7946	56.9197	79.5179	66.472	-1.24771	8.09011e-21
2681	GALNS arylsulfatase regulator (Fe-S oxidoreductase)	8.21751	9.23142	2.43846	3.54081	5.34671	2.10177	2.78902	1.9731	5.34671	2.10177	2.78902	1.9731	1.67643	1.72966	1.21448	1.30806	0.753804	0.994367	-1.24076	1.18033e-05
3615	Potassium-transporting ATPase A chain (TC 3.A.3.7.1)	7.56728	4.75229	5.63645	3.47367	2.90606	6.36087	15.3542	10.5692	2.90606	6.36087	15.3542	10.5692	15.3557	2.19359	4.68069	3.40227	3.86741	4.98698	-1.23652	0.00103634
2612	Mannonate dehydratase	6.83429	10.8445	2.04064	3.77353	2.06262	2.79609	8.14067	6.55775	2.06262	2.79609	8.14067	6.55775	6.11564	8.27694	4.0237	3.59049	5.74752	4.45427	-1.22477	3.32089e-07
660	PTS system galactosamine-specific IIC component	2.18621	1.97894	1.5419	1.76176	0.366707	1.76585	1.4227	1.02015	0.366707	1.76585	1.4227	1.02015	0	0.409099	0.749662	0.45216	0.271426	0.572874	-1.2239	0.0991373
2745	ABC transporter ATP-binding protein YdcT	11.357	9.75784	8.42217	4.66858	4.5795	4.05042	18.9115	14.502	4.5795	4.05042	18.9115	14.502	10.3647	8.18925	9.44446	7.34961	9.39764	7.5516	-1.21915	2.20099e-14
2839	Thiosulfate:cyanide sulfurtransferase PspE	125.839	147.584	59.2515	95.6136	67.1564	69.0557	212.536	267.077	67.1564	69.0557	212.536	267.077	59.5035	173.006	85.041	126.757	63.505	69.8197	-1.21879	7.93774e-05
2746	ABC transporter periplasmic-binding protein YdcS	29.6178	18.1789	13.3416	11.4492	13.3138	7.43323	24.2485	27.4014	13.3138	7.43323	24.2485	27.4014	24.1246	17.4778	17.356	11.7901	14.4722	11.555	-1.21388	4.51006e-14
3199	Curli production assembly/transport component CsgF	3.77908	2.98087	1.6516	1.43022	1.06055	1.21595	1.77491	4.49579	1.06055	1.21595	1.77491	4.49579	10.1135	6.00405	6.58456	5.81194	1.39553	2.34713	-1.2108	0.0293373
3990	Predicted L-lactate dehydrogenase Fe-S oxidoreductase subunit YkgE	115.413	83.0062	95.1768	54.6184	127.351	34.8598	51.3049	40.115	127.351	34.8598	51.3049	40.115	101.156	131.27	21.0211	20.2806	24.6515	25.9882	-1.20047	0.000862033
2202	N-(3-oxohexanoyl)-L-homoserine lactone-binding transcriptional activator @ N-(3-oxooctanoyl)-L-homoserine lactone-binding transcriptional activator	25.9041	15.9547	9.14478	11.8064	6.93245	13.8861	30.7111	26.9835	6.93245	13.8861	30.7111	26.9835	28.5172	19.2769	17.5993	11.7324	16.3997	11.2281	-1.18922	1.53241e-11
3331	Nicotinamidase family protein YcaC	760.678	616.713	498.578	389.278	467.524	222.068	834.143	789.273	467.524	222.068	834.143	789.273	238.192	290.966	578.803	575.068	443.761	422.575	-1.18378	6.12396e-10
380	Gamma-glutamyltranspeptidase @ Glutathione hydrolase	46.0308	41.0354	33.7652	29.9524	30.1841	22.4195	140.67	137.372	30.1841	22.4195	140.67	137.372	75.1603	60.8326	93.289	92.153	65.689	56.5168	-1.1794	4.24102e-20
1192	Uncharacterized oxidoreductase YgcW	4.08698	4.04852	2.36582	0.189695	3.46972	0.774126	0.513627	0.67083	3.46972	0.774126	0.513627	0.67083	1.44784	2.60137	0	0.154172	0.185094	0.292997	-1.1744	0.0260038
3156	Flagellar hook protein FlgE	149.165	34.2192	15.0193	10.4469	12.7125	10.3429	6.36029	6.89816	12.7125	10.3429	6.36029	6.89816	5.10664	5.01706	9.05147	7.83744	7.9015	7.92476	-1.17193	0.0756076
2743	ABC transporter permease protein YdcV	10.3686	9.19367	7.01711	3.56341	4.45031	2.87011	14.9805	12.233	4.45031	2.87011	14.9805	12.233	8.84132	8.97548	9.01355	8.30723	8.78395	5.50391	-1.16706	4.7998e-09
3676	C4-dicarboxylate transporter DcuC (TC 2.A.61.1.1)	36.209	41.1471	16.7955	13.9311	15.5819	13.4994	79.9072	56.1764	15.5819	13.4994	79.9072	56.1764	124.61	89.3873	32.6635	27.0161	41.6719	40.1272	-1.16366	7.49801e-14
4345	Putative inner membrane protein	72.6889	145.92	81.0988	295.635	77.9811	218.804	97.5147	41.6044	77.9811	218.804	97.5147	41.6044	54.8144	73.0242	31.7864	18.6598	25.5651	20.8601	-1.13917	0.0553714
3962	hypothetical protein	19.7108	44.0616	27.4367	27.5775	18.5769	14.0161	47.5919	21.9101	18.5769	14.0161	47.5919	21.9101	11.1569	21.9073	29.9458	22.1669	27.2043	18.7232	-1.13618	0.00869487
3988	Predicted L-lactate dehydrogenase hypothetical protein subunit YkgG	157.274	93.3695	139.524	76.0498	169.55	53.765	72.0222	51.01	169.55	53.765	72.0222	51.01	145.905	132.619	28.1927	29.5983	39.0884	25.3126	-1.13467	0.000942348
2684	Probable zinc protease pqqL	8.14238	9.60842	3.88392	5.91796	3.17708	4.15258	7.46807	11.7635	3.17708	4.15258	7.46807	11.7635	6.27576	9.84748	4.5705	4.13506	3.91929	4.65306	-1.13037	3.09661e-08
2899	Uncharacterized protein YmdF	53.5394	38.1193	55.4799	46.801	26.2074	23.099	113.263	94.7137	26.2074	23.099	113.263	94.7137	71.7761	60.7376	75.155	79.1029	59.8101	39.0223	-1.12352	5.40081e-11
975	L-asparaginase	220.097	243.808	74.8576	60.8791	136.293	73.031	91.5772	111.912	136.293	73.031	91.5772	111.912	275.182	339.006	31.2142	33.738	64.3354	62.5229	-1.11933	1.11532e-19
1310	Rhodanese-domain-containing inner membrane protein YgaP	333.07	258.549	217.766	169.619	43.1018	21.0547	39.2176	42.8513	43.1018	21.0547	39.2176	42.8513	363.396	362.041	36.8653	39.3543	35.8861	35.0926	-1.10501	0.0730099
1868	Galactose/methyl galactoside ABC transporter permease protein MglC	14.5681	11.6065	14.9869	4.42434	18.1537	4.46366	16.9045	10.3728	18.1537	4.46366	16.9045	10.3728	5.89297	3.79722	2.05348	3.71567	2.01462	1.93621	-1.09838	0.0487387
3989	Predicted L-lactate dehydrogenase Iron-sulfur cluster-binding subunit YkgF	197.494	128.585	188.625	91.6216	220.402	68.3881	91.1271	59.1191	220.402	68.3881	91.1271	59.1191	141.008	158.205	44.1776	48.4546	46.508	41.487	-1.09773	0.00468563
3198	Curli production assembly/transport component CsgE	4.50695	1.52987	4.23825	2.19828	3.21292	0.78008	6.72851	6.30924	3.21292	0.78008	6.72851	6.30924	9.26882	6.20572	4.46465	7.76788	3.54384	3.69063	-1.09086	0.0556271
2190	Cytoplasmic alpha-amylase	217.881	153.841	155.47	119.591	125.621	72.7865	189.149	177.883	125.621	72.7865	189.149	177.883	162.495	112.144	136.55	137.222	105.984	92.3193	-1.08671	6.8003e-12
1861	Colicin I receptor	13.753	21.2662	11.6515	37.3874	14.8748	84.1014	52.5708	40.5662	14.8748	84.1014	52.5708	40.5662	25.5735	62.5922	13.394	9.18022	18.1855	13.6956	-1.08244	0.0604327
2216	Bacterial non-heme ferritin	114.246	134.759	35.1191	41.047	55.8661	26.9623	46.8593	82.8803	55.8661	26.9623	46.8593	82.8803	53.1281	75.1769	29.7644	31.9778	27.4226	38.2683	-1.07896	5.64749e-08
2405	Uncharacterized protein YeaG	354.392	269.212	251.995	232.531	192.251	99.9168	316.849	395.083	192.251	99.9168	316.849	395.083	309.141	254.294	283.454	329.187	212.85	187.985	-1.05983	6.98526e-07
799	L-glyceraldehyde 3-phosphate reductase	123.725	112.433	92.4243	39.9964	106.916	36.5311	38.3286	40.6893	106.916	36.5311	38.3286	40.6893	105.91	115.364	17.1767	24.6781	28.0906	23.8923	-1.05132	3.80189e-05
3182	Acidic protein msyB	740.258	279.63	784.585	273.053	508.095	142.11	394.919	258.559	508.095	142.11	394.919	258.559	993.768	482.266	266.986	263.847	184.862	154.912	-1.04977	0.0108585
3429	Glutamine ABC transporter substrate-binding protein GlnH	958.411	1105.57	467.258	637.07	554.933	359.349	757.341	574.8	554.933	359.349	757.341	574.8	604.534	242.101	307.505	335.635	476.67	331.184	-1.04932	1.50165e-07
3700	Carbon starvation protein A	56.2361	34.8707	60.7287	34.4963	84.3479	31.8051	91.8861	57.2783	84.3479	31.8051	91.8861	57.2783	59.8532	43.3132	18.5709	29.4604	22.2095	15.1453	-1.04402	0.0146415
3230	Glucose-1-phosphatase	264.452	212.174	189.48	134.064	202.668	67.5661	129.315	138.54	202.668	67.5661	129.315	138.54	215	287.561	84.3863	111.715	79.0674	71.5269	-1.04109	0.000215246
2843	Phage shock protein A @ Suppressor of sigma54-dependent transcription PspA-like	93.4981	72.2402	88.6375	56.7206	77.1237	58.5877	1068.72	775.977	77.1237	58.5877	1068.72	775.977	81.4504	90.0679	456.376	488.61	193.87	141.138	-1.03039	0.0183359
796	TonB-ExbBD energy transducing system ExbD subunit	306.753	360.651	136.612	314.126	134.959	277.569	291.095	390.985	134.959	277.569	291.095	390.985	293.851	417.771	184.874	187.173	166.487	197.995	-1.03021	0.000121896
2404	UPF0229 protein YeaH	157.758	124.302	114.947	111.216	81.6875	46.1639	160.405	196.427	81.6875	46.1639	160.405	196.427	138.627	119.075	136.704	153.408	108.83	88.5579	-1.02995	5.95022e-06
2218	L-arabinose ABC transporter substrate-binding protein AraF	6.18351	6.077	3.2001	3.12508	2.30803	3.27791	5.64108	4.79338	2.30803	3.27791	5.64108	4.79338	4.25991	7.03899	2.97644	3.91689	3.52689	3.31486	-1.02859	3.71976e-06
4360	Uncharacterized proteins YbdD and YjiX	137.265	116.99	32.4102	69.434	44.4417	59.1561	49.8042	123.777	44.4417	59.1561	49.8042	123.777	116.163	86.1154	26.591	29.7007	23.8908	48.2604	-1.02447	0.000180537
2623	hypothetical protein	41.6698	29.0038	25.1094	27.1798	15.3559	25.3526	184.333	57.3653	15.3559	25.3526	184.333	57.3653	79.493	36.9468	38.3681	38.4995	62.8916	40.7815	-1.0122	0.00626994
3183	Putative outer membrane lipoprotein	1203.17	566.992	1213.41	511.552	827.278	325.359	692.329	545.516	827.278	325.359	692.329	545.516	1081.25	1101.86	517.547	522.717	340.42	281.304	-1.01134	0.000466748
685	Acetate kinase @ Propionate kinase	4.71249	5.79871	3.64581	3.26812	3.47508	1.46789	6.90104	6.54184	3.47508	1.46789	6.90104	6.54184	5.37082	3.34791	1.32943	1.60369	2.10585	3.38109	-1.01117	0.00199831
2053	Low-affinity putrescine importer PlaP	68.3264	94.466	50.1714	35.026	44.7456	58.8016	248.396	186.966	44.7456	58.8016	248.396	186.966	135.508	81.8903	157.593	92.3331	149.766	123.409	-1.01023	4.82178e-08
3672	Putative amidase	46.6295	41.2765	40.2406	24.4721	27.4654	17.4801	64.4709	54.9474	27.4654	17.4801	64.4709	54.9474	40.7248	34.7999	39.5538	36.7069	37.4313	28.2396	-0.997506	1.21578e-11
4566	Lipoprotein BsmA	200.566	156.244	265.051	107.42	162.158	30.2695	145.988	121.255	162.158	30.2695	145.988	121.255	78.0984	48.8093	48.2994	75.2778	45.4087	35.94	-0.99734	0.0632291
795	TonB-ExbBD energy transducing system ExbB subunit	541.95	497.073	440.685	446.794	312.984	489.461	791.493	559.953	312.984	489.461	791.493	559.953	640.543	666.912	350.885	319.434	350.25	301.577	-0.994919	7.40318e-07
413	4-alpha-glucanotransferase (amylomaltase)	103.576	98.2255	64.6435	43.6932	69.7135	41.7558	129.82	112.36	69.7135	41.7558	129.82	112.36	83.7651	62.5622	42.4914	42.0518	59.8497	45.9872	-0.993322	1.58447e-11
2364	PTS system mannose-specific IID component	2265.71	3384.52	1393.36	870.015	1585.51	997.084	722.841	1086.04	1585.51	997.084	722.841	1086.04	1791.39	2902.9	261.591	231.833	813.055	833.402	-0.982496	1.10876e-06
4225	2-isopropylmalate synthase	141.656	178.862	68.9592	75.0244	63.5804	69.5745	147.368	207.659	63.5804	69.5745	147.368	207.659	118.893	83.1643	135.175	133.243	157.376	171.44	-0.977072	1.41286e-07
35	Acetolactate synthase small subunit	49.3633	55.3593	32.8974	13.9622	25.3293	15.3335	25.4342	43.6877	25.3293	15.3335	25.4342	43.6877	30.1352	29.9697	14.2685	23.5279	32.2465	25.7203	-0.971269	0.00323477
2842	Phage shock protein B	39.0602	43.3124	32.4462	39.2631	24.2418	31.0992	275.121	279.91	24.2418	31.0992	275.121	279.91	40.7599	35.9789	145.25	164.803	74.6818	69.6004	-0.969288	0.00210322
5092	Ribose ABC transporter substrate-binding protein RbsB (TC 3.A.1.2.1)	114.079	102.623	78.2246	52.8378	86.6961	33.9742	94.471	75.3528	86.6961	33.9742	94.471	75.3528	83.4702	84.3929	35.3264	52.8373	38.6161	34.3763	-0.9667	4.40802e-05
3129	PTS system glucose-specific IIC component / PTS system glucose-specific IIB component	959.88	1369.09	434.794	470.982	551.115	626.85	669.473	1021.78	551.115	626.85	669.473	1021.78	722.632	1048.94	336.624	311.609	547.087	660.614	-0.965441	9.8451e-10
4239	L-ribulose-5-phosphate 4-epimerase	12.7143	11.0015	4.65081	5.08784	5.18923	4.00688	6.96053	6.734	5.18923	4.00688	6.96053	6.734	8.7524	12.9501	3.36773	4.09153	5.33024	4.46694	-0.961305	2.0409e-10
675	D-galactarate transporter @ D-glucarate transporter	8.58084	11.7319	4.90098	6.03103	4.03049	3.72218	2.52004	2.36976	4.03049	3.72218	2.52004	2.36976	5.56592	3.03193	2.75906	1.81541	2.01607	3.27761	-0.961163	0.00179454
287	Transcriptional regulator GadW AraC family	167.116	210.546	133.775	162.804	112.231	89.5166	189.026	199.385	112.231	89.5166	189.026	199.385	90.3572	79.0488	148.362	157.499	98.087	106.144	-0.951782	2.6127e-13
421	Ferrous iron-sensing transcriptional regulator FeoC	536.545	642.385	260.957	418.519	244.139	380.61	279.077	398.482	244.139	380.61	279.077	398.482	781.831	1230.01	243.013	270.735	235.721	270.621	-0.948702	3.20328e-05
2841	Phage shock protein C	45.2896	46.1299	40.749	38.5176	29.0738	40.4233	353.06	328.243	29.0738	40.4233	353.06	328.243	49.8342	47.9873	179.144	192.371	79.0059	72.607	-0.944226	0.00610499
1646	Uncharacterized transporter YfdV	2.50139	2.20982	1.60336	1.69612	2.18395	1.01947	2.84805	2.16984	2.18395	1.01947	2.84805	2.16984	3.18769	1.85458	2.05516	1.08997	1.38556	1.03572	-0.944034	0.00127203
1362	DNA repair protein RecN	34.4263	41.9426	25.1949	34.2249	24.0372	34.4137	113.275	196.238	24.0372	34.4137	113.275	196.238	30.4902	30.6308	65.5192	78.5986	42.411	44.5487	-0.934403	0.000834975
3197	Transcriptional regulator CsgD for 2nd curli operon	8.10004	7.25573	3.49119	4.06533	2.9438	3.2713	5.58126	6.02957	2.9438	3.2713	5.58126	6.02957	7.60932	10.1276	9.05275	7.35264	4.91651	5.39478	-0.93424	0.00306145
3633	PTS system N-acetylglucosamine-specific IIC component / PTS system N-acetylglucosamine-specific IIB component / PTS system N-acetylglucosamine-specific IIA component	68.5489	77.8118	37.0711	32.6037	46.3374	33.8556	52.5978	53.5005	46.3374	33.8556	52.5978	53.5005	56.5237	51.9726	24.0775	25.3001	33.8118	29.955	-0.930752	6.28661e-27
284	Cytochrome c551 peroxidase	44.8293	31.6891	46.21	17.2777	36.3796	20.7101	43.7498	31.1787	36.3796	20.7101	43.7498	31.1787	31.8906	82.4116	23.7125	23.447	18.6798	17.2557	-0.908078	0.0150327
684	L-threonine transporter anaerobically inducible	10.1473	14.1473	8.11775	9.96241	6.64038	5.36745	11.8204	16.1859	6.64038	5.36745	11.8204	16.1859	11.7097	11.2779	4.67582	6.45924	6.3895	7.56413	-0.906647	1.78445e-05
3154	Flagellar basal-body rod protein FlgG	107.056	27.1782	12.2263	9.47349	14.4969	11.5916	3.78103	7.4074	14.4969	11.5916	3.78103	7.4074	8.97682	7.72743	6.75685	6.88692	5.2025	7.50004	-0.906194	0.0841775
2742	4-aminobutyraldehyde dehydrogenase	33.8994	32.2052	27.2103	21.0833	21.6728	17.5422	39.0962	32.438	21.6728	17.5422	39.0962	32.438	33.5882	24.5684	26.318	21.472	21.9502	18.5852	-0.902204	3.56532e-18
2366	PTS system mannose-specific IIA component / PTS system mannose-specific IIB component	2919.29	2851.17	2169.46	782.049	2427.97	978.736	968.851	1062.5	2427.97	978.736	968.851	1062.5	2713.47	2885.12	298.057	269.723	1036.57	830.793	-0.898837	3.44954e-05
1803	ABC-type siderophore export system fused ATPase and permease components	48.518	42.4623	26.937	21.245	22.238	32.9399	43.2606	37.5248	22.238	32.9399	43.2606	37.5248	53.7486	45.7639	27.6189	21.8181	24.5128	25.4249	-0.89602	1.19829e-11
2983	FIG004684: SpoVR-like protein	198.952	142.027	144.976	129.429	123.857	58.8088	100.95	134.675	123.857	58.8088	100.95	134.675	81.3079	75.6714	92.5695	101.654	67.5225	66.5122	-0.894028	0.000284311
4089	Membrane-bound lytic murein transglycosylase D	104.046	166.876	63.7951	99.7666	56.2018	89.6581	153.031	188.473	56.2018	89.6581	153.031	188.473	100.878	135.403	107.942	103.315	89.185	92.6557	-0.886129	2.45753e-06
1811	Polyferredoxin NapH (periplasmic nitrate reductase)	35.4965	28.9463	17.6962	11.3896	20.7304	14.6717	12.3823	10.4424	20.7304	14.6717	12.3823	10.4424	34.0131	23.8101	6.89851	6.38153	8.33503	10.9284	-0.885611	1.26472e-09
3674	Cold shock protein of CSP family > CspE (naming convention as in E.coli)	2022.38	3373.92	1465.98	1273.74	1151.25	1256.52	1599.78	1603.58	1151.25	1256.52	1599.78	1603.58	749.107	1555.66	824.366	841.616	904.426	1012.48	-0.883313	4.30331e-05
2365	PTS system mannose-specific IIC component	3028.94	3990.95	1825.66	1025.27	2298.57	1355.43	1001.97	1351.86	2298.57	1355.43	1001.97	1351.86	2763.15	3668.48	378.576	320.874	1247.42	1081.04	-0.883101	7.49553e-07
3269	Cell division inhibitor SulA	124.668	92.0324	110.33	96.4767	79.7783	89.1815	351.07	348.643	79.7783	89.1815	351.07	348.643	120.757	101.293	203.93	194.837	129.509	114.357	-0.876065	8.5588e-06
423	Ferrous iron transporter-associated protein FeoA	891.349	1075.54	386.648	704.14	358.519	519.951	293.34	521.619	358.519	519.951	293.34	521.619	821.794	1494.16	332.499	393.3	310.43	474.984	-0.874451	0.0077086
4236	Arabinose operon regulatory protein AraC	93.8534	67.8813	58.0443	29.6967	49.6616	30.0875	61.5441	50.0545	49.6616	30.0875	61.5441	50.0545	53.4812	53.4389	40.3038	32.6728	45.1845	33.4046	-0.871904	3.99059e-07
3194	Minor curlin subunit CsgB nucleation component of curlin monomers	2.00781	4.11767	1.99628	0.926089	1.06823	1.5747	3.98399	3.08346	1.06823	1.5747	3.98399	3.08346	2.7719	1.98705	4.11218	2.39169	2.23331	1.64136	-0.871579	0.0854633
2484	Hemin uptake protein HemP/HmuP	23.9917	28.227	13.2721	33.004	14.2042	30.6344	32.9417	43.9393	14.2042	30.6344	32.9417	43.9393	22.3138	44.3361	18.4865	21.1432	18.9432	19.1913	-0.869326	0.0401199
4227	3-isopropylmalate dehydratase large subunit	203.55	256.022	109.231	123.026	108.747	106.441	276.537	344.448	108.747	106.441	276.537	344.448	213.773	135.549	221.846	236.087	272.121	281.705	-0.861842	1.94258e-07
1812	Nitrate reductase cytochrome c550-type subunit	35.6929	29.722	18.8249	13.3362	18.3452	15.3242	11.3637	13.8002	18.3452	15.3242	11.3637	13.8002	27.6691	28.1897	6.25052	9.69431	11.8004	10.1074	-0.86063	4.9866e-09
1880	Inner membrane protein YohC	57.8275	57.5849	67.7003	27.3224	43.9993	25.7838	72.4345	38.3597	43.9993	25.7838	72.4345	38.3597	51.6861	51.2376	81.2066	45.133	51.2163	37.1097	-0.856717	0.00553772
2591	Spermidine export protein MdtJ	28.8149	47.1397	24.4626	17.1099	24.368	26.4609	11.398	7.0431	24.368	26.4609	11.398	7.0431	17.7413	12.0852	7.68506	1.65545	5.36622	5.19108	-0.84809	0.000422104
667	PTS system N-acetylgalactosamine-specific IIC component	7.35409	3.18214	4.49961	3.82691	4.12766	2.70428	3.45052	5.78347	4.12766	2.70428	3.45052	5.78347	8.15312	7.59666	4.20708	3.02947	3.26407	3.10013	-0.847636	0.00737864
2151	D-lactate dehydratase	348.582	336.258	176.221	262.632	153.732	102.065	229.575	359.01	153.732	102.065	229.575	359.01	180.396	261.731	294.919	335.873	194.747	208.266	-0.847027	0.0270296
1626	Manganese transport protein MntH	168.477	245.835	210.951	277.954	174.187	333.369	137.883	75.4192	174.187	333.369	137.883	75.4192	362.046	316.447	66.105	42.349	64.5226	45.2134	-0.843092	0.0158802
2900	Stress response diiron-containing protein YciF	3.94782	4.38153	8.44403	5.14139	4.94212	2.81696	26.0375	33.3333	4.94212	2.81696	26.0375	33.3333	34.4728	31.2336	14.6256	21.5893	17.001	10.9192	-0.841102	0.00794561
3826	Protein of unknown function DUF1428	120.879	94.2449	157.782	73.1813	97.8612	53.8564	130.199	56.9308	97.8612	53.8564	130.199	56.9308	47.4641	33.9483	72.0777	47.5815	61.6458	27.1605	-0.837808	0.0230071
1810	Ferredoxin-type protein NapG (periplasmic nitrate reductase)	35.7916	34.3617	15.5357	12.907	16.8385	20.4715	15.5645	13.8889	16.8385	20.4715	15.5645	13.8889	31.0662	32.2554	7.89012	8.35716	10.4514	13.2354	-0.832636	1.58447e-11
422	Ferrous iron transporter FeoB	1089.16	956.881	577.578	708.355	502.752	677.555	536.948	638.161	502.752	677.555	536.948	638.161	1157.2	1544.39	468.789	516.811	471.79	528.95	-0.831675	4.25795e-05
4228	3-isopropylmalate dehydratase small subunit	151.027	200.935	97.3977	107.397	85.3848	90.1147	269.03	317.388	85.3848	90.1147	269.03	317.388	185.249	139.163	181.238	196.866	230.47	230.77	-0.822129	2.04031e-10
1759	Uncharacterized outer membrane protein YfaZ	44.7604	36.9931	28.2843	11.464	32.171	25.4927	31.3502	13.9182	32.171	25.4927	31.3502	13.9182	26.6286	12.7567	14.1833	4.57489	11.7888	13.5717	-0.815628	0.00393385
1441	Protein lysine acetyltransferase Pat	69.9038	64.7436	48.4767	44.4332	50.3576	30.1259	45.5648	50.1535	50.3576	30.1259	45.5648	50.1535	48.6778	61.3769	31.4841	37.2052	29.3866	28.4083	-0.814442	1.68927e-07
4567	Putative uncharacterized protein YjfN	139.741	100.305	143.243	101.342	92.3912	28.5217	113.544	99.6772	92.3912	28.5217	113.544	99.6772	69.3669	43.24	66.5047	75.5264	56.5771	40.9814	-0.812897	0.033973
3905	AroM protein	56.3196	44.9541	41.5464	20.9466	35.006	26.1005	42.078	37.5882	35.006	26.1005	42.078	37.5882	64.6706	47.8827	24.6939	19.839	36.9075	32.2685	-0.811937	8.12346e-06
4237	Ribulokinase	11.9368	10.2599	6.1948	4.79909	5.5032	4.38193	4.50941	4.85632	5.5032	4.38193	4.50941	4.85632	8.89404	11.26	4.37016	4.38125	4.7896	5.44938	-0.807946	8.27993e-05
1809	Periplasmic nitrate reductase	59.977	52.3798	22.2372	20.1139	27.8295	26.7696	23.2671	25.7947	27.8295	26.7696	23.2671	25.7947	53.2409	50.5536	15.1874	15.8843	22.0829	20.6497	-0.801938	2.95041e-15
3348	Cold shock protein of CSP family > CspD (naming convention as in E.coli)	1017.18	1058.06	909.411	528.312	688.271	409.473	752.696	624.394	688.271	409.473	752.696	624.394	424.26	686.381	464.622	469.366	444.858	404.296	-0.801683	2.68738e-05
2166	Uncharacterized protein YodD	227.822	222.217	277.601	219.563	148.71	101.41	170.869	145.18	148.71	101.41	170.869	145.18	81.328	121.341	157.144	131.543	95.3942	84.5931	-0.800981	1.39845e-05
1808	Periplasmic nitrate reductase component NapD	21.8107	15.2553	11.2177	11.7191	10.8887	9.60326	5.60709	9.7643	10.8887	9.60326	5.60709	9.7643	25.103	17.7028	2.53674	4.3606	4.95969	6.3244	-0.800757	1.43631e-05
4507	Aspartate carbamoyltransferase regulatory chain (PyrI)	850.78	397.982	302.469	399.134	326.741	304.341	1497.9	1354.57	326.741	304.341	1497.9	1354.57	225.456	207.828	710.431	949.497	904.237	604.276	-0.799214	0.0215753
1431	Ribosome-associated inhibitor A	1427.9	1406	943.259	553.241	934.715	286.885	751.744	1308.93	934.715	286.885	751.744	1308.93	1199.66	1877.16	517.547	762.329	558.114	801.152	-0.796755	0.0131677
1165	Serine transporter	82.9285	108.114	32.9409	41.8695	41.1966	65.6416	48.3514	72.1196	41.1966	65.6416	48.3514	72.1196	130.977	124.57	30.37	28.1811	53.8517	60.341	-0.793471	9.4371e-12
4226	3-isopropylmalate dehydrogenase	251.323	296.367	160.953	143.605	140.937	131.731	269.325	367.824	140.937	131.731	269.325	367.824	220.563	140.699	224.889	237.253	280.643	311.753	-0.790569	1.45664e-06
219	BAX protein	202.623	241.071	116.539	148.965	92.0236	107.065	134.162	160.561	92.0236	107.065	134.162	160.561	82.2771	118.103	117.948	131.681	117.357	123.243	-0.789323	4.19875e-05
2763	Uncharacterized protein YdcJ	23.8113	17.9424	18.4478	10.8719	17.1657	8.75269	16.1705	13.4695	17.1657	8.75269	16.1705	13.4695	14.8427	15.4928	11.2613	9.82775	10.8247	9.33861	-0.787339	2.27878e-05
3116	LD-transpeptidase > YcfS	25.9489	34.9082	12.3395	15.9584	11.2098	12.0425	40.8617	49.4318	11.2098	12.0425	40.8617	49.4318	17.0143	15.9088	35.6475	32.6931	30.5365	32.925	-0.786064	4.86664e-05
236	Antitoxin to RelE-like translational repressor toxin	454.059	320.879	461.748	269.38	269.25	196.548	901.528	619.278	269.25	196.548	901.528	619.278	268.686	310.452	848.744	736.443	492.696	391.937	-0.776769	1.04866e-05
3430	Glutamine ABC transporter permease protein GlnP	202.219	265.329	96.1072	184.342	133.345	118.466	145.071	136.079	133.345	118.466	145.071	136.079	139.36	68.8514	74.6815	84.5498	112.309	94.5607	-0.771324	5.5919e-05
34	Acetolactate synthase large subunit	54.9049	61.4667	29.2368	19.1782	29.3698	23.4463	37.8056	61.1873	29.3698	23.4463	37.8056	61.1873	45.9752	39.0846	21.8871	36.1241	45.6091	43.8025	-0.768667	0.000379512
3849	Cell division protein BolA	290.664	141.189	384.642	157.423	196.555	96.308	452.799	227.158	196.555	96.308	452.799	227.158	182.931	130.04	252.927	204.632	217.311	153.168	-0.764425	0.0250986
4506	Aspartate carbamoyltransferase	987.902	402.707	275.119	472.51	352.949	337.276	1403.57	1567.11	352.949	337.276	1403.57	1567.11	247.168	213.322	773.444	1111.78	959.791	737.942	-0.764015	0.0404156
4361	Metal-binding GTPase YjiA	106.591	97.5194	44.4751	62.5926	55.9936	67.607	81.2765	106.765	55.9936	67.607	81.2765	106.765	105.344	87.0317	46.6759	49.5099	36.8651	56.1901	-0.761594	4.4016e-06
411	Transcriptional activator of maltose regulon MalT	289.121	326.897	127.741	111.164	184.325	152.453	77.1815	140.706	184.325	152.453	77.1815	140.706	169.728	300.763	39.9195	49.1478	87.2851	103.446	-0.755051	9.51546e-08
3450	Inner membrane protein YbhQ	161.186	123.516	206.615	72.6456	157.639	64.0292	239.181	115.461	157.639	64.0292	239.181	115.461	129.485	106.605	79.1906	73.1201	106.016	77.3254	-0.752021	0.0203191
4525	Galactofuranose ABC transporter substrate-binding protein	16.6568	16.106	12.3782	8.84164	14.3257	7.36471	17.1552	18.1206	14.3257	7.36471	17.1552	18.1206	10.0727	11.2932	9.58711	11.0796	10.2614	10.468	-0.746406	9.96772e-06
2197	Regulator of sigma S factor FliZ	60.9401	16.5736	15.3464	7.29295	11.2165	7.80787	5.36331	3.07788	11.2165	7.80787	5.36331	3.07788	5.09337	5.06483	4.61024	3.07338	4.08515	5.21502	-0.745986	0.0889074
5086	UPF0438 protein YifE	502.765	519.649	358.783	236.406	299.181	345.663	789.161	620.767	299.181	345.663	789.161	620.767	252.166	336.656	235.086	240.57	350.621	324.723	-0.740855	1.27555e-06
4487	Uncharacterized protein YjgR	92.3879	70.0988	73.5455	52.701	69.5397	46.9605	90.967	60.8076	69.5397	46.9605	90.967	60.8076	57.232	41.3672	58.994	51.116	58.3195	40.4894	-0.739447	8.12346e-06
2147	Protein-methionine-sulfoxide reductase catalytic subunit MsrP	32.9891	28.8925	20.4902	26.4078	22.2225	15.0854	42.5135	42.38	22.2225	15.0854	42.5135	42.38	29.0413	25.6182	48.7114	41.2973	35.611	30.9925	-0.737044	0.000149317
3431	Glutamine ABC transporter ATP-binding protein GlnQ	231.964	286.29	129.075	220.712	163.218	148.399	163.699	166.277	163.218	148.399	163.699	166.277	161.474	81.1476	85.2175	93.1049	121.639	101.451	-0.732358	1.81461e-05
1645	Oxalyl-CoA decarboxylase	1.53762	1.67203	1.42213	1.45142	0.782742	1.40599	2.50086	2.07383	0.782742	1.40599	2.50086	2.07383	2.60657	3.3481	1.42237	0.89365	1.58788	1.35867	-0.732102	0.00869487
2648	Autoinducer 2 (AI-2) ABC transporter substrate-binding protein	11.5534	9.04016	10.839	6.74085	10.4474	6.24522	15.7854	18.2114	10.4474	6.24522	15.7854	18.2114	17.7333	13.8278	11.9799	13.2077	12.3014	13.3382	-0.728068	0.000858164
4328	Purine nucleoside phosphorylase	829.945	801.128	529.642	602.718	445.73	401.064	1129.64	1353.82	445.73	401.064	1129.64	1353.82	657.328	606.797	1070.31	1187.3	920.49	878.561	-0.726474	1.58447e-11
4714	Protein PhnB	146.203	101.233	95.8619	94.3631	74.3722	49.9058	71.6799	88.8023	74.3722	49.9058	71.6799	88.8023	33.1692	68.2311	119.761	102.211	75.0357	69.8926	-0.725297	0.0129098
3325	Formate efflux transporter FocA	746.063	672.956	761.27	531.941	657.709	479.476	919.957	574.258	657.709	479.476	919.957	574.258	1269	1250.04	577.328	523.388	446.419	404.604	-0.723402	7.13863e-06
2906	TonB-ExbBD energy transducing system TonB subunit	219.619	225.79	107.966	200.256	96.2216	223.754	242.6	292.278	96.2216	223.754	242.6	292.278	306.109	444.192	177.749	179.16	162.962	187.755	-0.721416	0.00332222
1890	HTH-type transcriptional regulator MlrA	166.679	162.612	137.649	128.884	101.198	76.1964	152.587	149.986	101.198	76.1964	152.587	149.986	89.7125	101.47	170.535	146.756	129.882	109.878	-0.719247	5.61132e-08
1020	Protein involved in stability of MscS mechanosensitive channel	499.528	520.308	472.902	434.184	383.351	337.799	786.165	748.687	383.351	337.799	786.165	748.687	688.618	406.91	565.704	566.487	437.382	396.597	-0.715544	7.66424e-10
1258	Formate hydrogenlyase maturation protein HycH	229.465	199.851	150.143	155.63	171.806	149.648	678.909	576.307	171.806	149.648	678.909	576.307	477.874	255.344	356.032	385.06	272.03	245.284	-0.715515	6.15944e-05
2403	Diguanylate cyclase > DgcX	9.6959	10.9134	14.8094	7.43283	4.77129	3.88589	14.3682	6.23346	4.77129	3.88589	14.3682	6.23346	22.3138	13.7115	7.27499	5.0942	5.62885	6.46849	-0.71367	0.0564849
3770	2-hydroxy-3-oxopropionate reductase	2.34444	2.48887	3.91761	2.12031	2.01251	3.115	5.43486	4.99879	2.01251	3.115	5.43486	4.99879	3.04625	2.18372	2.97136	4.41152	2.2344	2.42347	-0.712918	0.0560694
3172	DNA-damage-inducible protein I	50.5089	70.539	31.9161	55.4581	29.6631	50.4991	63.7294	129.317	29.6631	50.4991	63.7294	129.317	43.8113	37.1482	49.819	60.0968	30.7527	47.9782	-0.71224	0.06021
2647	3-hydroxy-5-phosphonooxypentane-24-dione thiolase	20.2727	15.0979	17.2965	9.9996	15.8187	9.72429	20.969	21.9362	15.8187	9.72429	20.969	21.9362	17.4995	16.0053	15.4428	16.669	14.3657	12.0274	-0.709455	0.000353647
676	2-dehydro-3-deoxyglucarate aldolase	11.2417	19.2822	7.05688	11.3614	6.50085	5.78737	6.19617	5.47105	6.50085	5.78737	6.19617	5.47105	10.6794	6.60289	3.9956	6.91553	5.18912	6.12329	-0.707567	0.0383684
1838	Murein DD-endopeptidase MepS @ Murein LD-carboxypeptidase	404.712	536.933	283.139	181.905	339.942	289.565	279.465	278.67	339.942	289.565	279.465	278.67	348.284	618.562	116.813	96.8149	200.393	225.218	-0.707107	8.90085e-09
752	Glycogen synthesis protein GlgS	251.489	162.52	212.44	155.777	182.62	72.4	264.789	232.594	182.62	72.4	264.789	232.594	212.814	214.661	190.581	199.855	161.408	176.445	-0.706162	0.00572863
2804	D-lactate dehydrogenase	577.271	432.622	534.555	551.483	492.133	382.031	482.55	479.812	492.133	382.031	482.55	479.812	445.803	440.126	402.428	464.947	238.506	221.456	-0.705729	5.01759e-06
2363	UPF0266 membrane protein YobD	64.706	78.6127	51.8088	31.0626	48.4748	30.6059	26.6795	41.9929	48.4748	30.6059	26.6795	41.9929	87.651	123.184	12.2559	9.50423	26.4661	36.7519	-0.703434	0.000120965
3616	Potassium-transporting ATPase B chain (TC 3.A.3.7.1)	13.4592	8.15335	8.36946	7.16759	7.48234	8.7602	12.8068	11.294	7.48234	8.7602	12.8068	11.294	12.7414	3.74718	6.40609	7.36299	5.8222	8.90723	-0.703239	0.00643339
1257	Formate hydrogenlyase subunit 7	213.005	253.266	105.998	182.638	133.5	161.095	582.612	771.227	133.5	161.095	582.612	771.227	438.78	314.428	359.265	469.568	285.38	314.557	-0.702297	0.00100995
4559	PTS system ascorbate-specific IIA component	19.2911	20.3161	17.0328	7.13437	14.2661	8.61444	3.61748	6.67752	14.2661	8.61444	3.61748	6.67752	13.5322	12.0249	3.31249	7.16649	5.78808	5.94311	-0.701418	0.0668618
714	Uncharacterized oxidoreductase YgjR	137.863	112.993	100.83	75.721	106.343	68.1721	79.0106	79.7764	106.343	68.1721	79.0106	79.7764	60.9052	65.0232	51.6353	65.8074	57.6335	52.6156	-0.700299	5.57699e-07
3546	Molybdenum ABC transporter substrate-binding protein ModA	183.711	138.949	145.663	101.664	143.988	87.5222	130.745	92.4202	143.988	87.5222	130.745	92.4202	120.65	99.4682	87.2165	73.3492	93.606	67.9877	-0.69843	5.00221e-05
1625	Na+ dependent nucleoside transporter NupC	174.476	262.285	135.854	132.275	142.086	151.104	178.364	213.402	142.086	151.104	178.364	213.402	177.008	186.823	81.4437	74.8428	127.525	147.739	-0.698341	2.07291e-09
364	Branched-chain amino acid ABC transporter substrate-binding protein LivJ (TC 3.A.1.4.1)	85.0965	65.1686	66.813	39.0646	60.155	33.1605	37.5645	28.4392	60.155	33.1605	37.5645	28.4392	57.7855	33.5261	22.6892	18.0444	21.4649	16.989	-0.698135	0.000373876
218	Periplasmic alpha-amylase	8.80362	10.4534	5.25608	7.30453	7.36719	6.09162	15.1069	13.4133	7.36719	6.09162	15.1069	13.4133	6.42717	6.78005	7.38613	7.36858	6.9841	6.34985	-0.698101	9.29241e-06
1982	Uncharacterized protein YegR	7.05218	8.59952	7.58021	4.92313	7.41718	3.02956	10.5794	9.02737	7.41718	3.02956	10.5794	9.02737	6.03076	5.01239	11.5828	5.33492	5.94746	7.96619	-0.696371	0.0623231
1807	Ferredoxin-type protein NapF (periplasmic nitrate reductase)	34.897	41.4843	12.9395	14.6841	17.5708	19.4626	14.4085	14.321	17.5708	19.4626	14.4085	14.321	22.3138	32.4552	8.52343	8.81301	13.2258	15.702	-0.690811	6.64932e-07
3911	Phosphate starvation-inducible protein PsiF	122.921	92.3166	117.361	85.5818	76.4637	46.1244	87.6174	91.8027	76.4637	46.1244	87.6174	91.8027	34.6249	47.9634	71.9769	67.5733	56.1995	50.7582	-0.688099	0.000841284
292	Transcriptional activator GadE	477.079	720.764	373.055	512.18	299.44	209.543	235.88	378.478	299.44	209.543	235.88	378.478	326.593	426.923	243.146	339.668	174.416	311.64	-0.684341	0.0592872
1253	Formate hydrogenlyase subunit 3	138.406	170.308	90.321	102.42	114.819	128.109	707.138	621.612	114.819	128.109	707.138	621.612	453.824	243.266	359.555	345.231	301.599	283.331	-0.683512	4.18283e-06
3351	Virulence factor VirK	904.704	851.063	593.558	638.482	486.415	507.92	806.405	906.457	486.415	507.92	806.405	906.457	882.171	655.296	532.319	537.922	632.189	651.054	-0.682325	1.28438e-11
3369	Arginine ABC transporter substrate-binding protein ArtI	216.526	262.665	149.598	215.91	177.625	173.658	219.688	238.425	177.625	173.658	219.688	238.425	261.913	386.897	178.586	190.459	183.445	175.946	-0.679417	0.000361167
3376	Putrescine transport system permease protein PotH (TC 3.A.1.11.2)	15.5021	16.0524	15.5214	11.0575	12.2074	11.7993	17.3019	10.4772	12.2074	11.7993	17.3019	10.4772	6.94675	5.38004	10.7719	7.3092	9.46801	6.45802	-0.678708	0.000679288
1984	UPF0339 protein YegP.N / UPF0339 protein YegP.C	692.927	582.466	659.761	541.217	425.427	270.58	269.141	292.401	425.427	270.58	269.141	292.401	157.202	216.786	296.035	332.605	180.654	218.711	-0.676692	3.20328e-05
3966	Cinnamyl alcohol dehydrogenase/reductase @ Alcohol dehydrogenase	290.585	222.371	311.824	217.9	239.727	143.423	450.426	310.337	239.727	143.423	450.426	310.337	234.933	173.311	409.791	369.249	300.875	237.588	-0.675172	0.00042248
223	D-xylose ABC transporter substrate-binding protein XylF	4.21162	2.75393	3.25978	1.91443	2.22683	2.24676	1.76175	1.41597	2.22683	2.24676	1.76175	1.41597	4.38187	3.36178	1.07907	1.15931	1.02557	0.927675	-0.673232	0.00536514
4721	Alpha-D-ribose 1-methylphosphonate 5-triphosphate synthase subunit PhnI	3.07322	2.75449	2.32805	2.24001	2.83759	2.19008	3.03257	6.27116	2.83759	2.19008	3.03257	6.27116	2.89137	2.11579	4.52754	4.15308	2.32228	2.64894	-0.66889	0.0884394
1254	Formate hydrogenlyase subunit 4	204.331	195.44	155.557	118.078	174.858	153.652	865.823	620.223	174.858	153.652	865.823	620.223	517.637	262.517	432.767	363.996	359.459	310.425	-0.665233	3.14107e-05
3378	Putrescine ABC transporter putrescine-binding protein PotF (TC 3.A.1.11.2)	62.0265	56.7792	47.2758	52.8483	54.0394	36.0358	23.0934	20.7393	54.0394	36.0358	23.0934	20.7393	17.5022	16.3463	16.6071	16.2225	11.2414	16.0358	-0.664965	0.0127474
4615	Aspartate ammonia-lyase	825.52	899.751	513.542	397.783	706.409	435.776	393.737	598.007	706.409	435.776	393.737	598.007	801.9	1174.95	144.239	261.627	321.29	386.43	-0.66359	1.85607e-06
1255	Formate hydrogenlyase subunit 5	216.887	225.896	114.867	168.544	141.08	163.947	733.412	849.579	141.08	163.947	733.412	849.579	453.585	299.811	441.9	521.328	368.753	379.003	-0.663161	4.46023e-05
2651	Autoinducer 2 (AI-2) ABC transporter dimeric ATP-binding protein	4.06439	5.21163	4.7977	3.00919	3.83897	3.66424	8.19161	7.05623	3.83897	3.66424	8.19161	7.05623	7.93186	6.27552	4.75241	5.08857	5.25675	4.19809	-0.659328	2.46456e-05
2866	c-di-GMP phosphodiesterase > PdeR	75.9922	78.3367	54.8962	50.8075	48.4708	38.6544	63.7278	63.1877	48.4708	38.6544	63.7278	63.1877	60.672	44.4386	43.2303	40.3625	47.6523	44.9053	-0.658438	1.71667e-14
542	Amino acid ABC transporter permease protein 1 YhdX	15.6398	13.8394	4.42829	7.8839	6.11117	9.39462	7.00175	5.9478	6.11117	9.39462	7.00175	5.9478	12.4029	10.2732	3.34282	4.71593	3.07707	4.38379	-0.656332	0.000147579
1251	Formate hydrogenlyase regulatory protein HycA	152.576	189.52	99.8788	116.101	94.2891	113.264	402.691	610.586	94.2891	113.264	402.691	610.586	299.932	243.053	289.188	378.225	208.937	286.374	-0.654801	0.00252204
1252	Formate hydrogenlyase subunit 2	221.546	250.554	96.2177	161.16	139.227	171.254	642.507	888.647	139.227	171.254	642.507	888.647	426.588	312.756	443.292	516	355.866	412.518	-0.654666	0.000214966
966	Nucleoside permease NupG	24.7361	29.3895	20.7108	16.3394	21.227	13.7957	15.6838	19.5286	21.227	13.7957	15.6838	19.5286	29.1304	36.2175	12.094	17.931	14.4674	13.1911	-0.652996	0.000247895
1256	Formate hydrogenlyase subunit 6	185.069	193.206	75.4671	153.082	119.996	131.292	499.248	759.242	119.996	131.292	499.248	759.242	343.46	248.217	321.282	448.228	272.481	325.191	-0.652736	0.00428303
602	Ribosome hibernation promoting factor Hpf	1139.82	1114.23	625.584	1031.41	574.566	542.264	595.754	1003.69	574.566	542.264	595.754	1003.69	586.435	853.253	757.596	935.139	530.158	732.467	-0.651704	0.0160328
5093	Ribose ABC transporter permease protein RbsC (TC 3.A.1.2.1)	54.3363	36.6473	55.9671	17.0555	57.3032	22.7806	54.7475	23.7133	57.3032	22.7806	54.7475	23.7133	43.311	29.9786	18.1637	24.9634	21.3859	18.3569	-0.650025	0.05046
4133	UPF0325 protein YaeH	181.519	232.416	164.616	155.843	123.418	135.869	183.426	161.679	123.418	135.869	183.426	161.679	148.932	211.121	134.113	137.618	125.372	125.71	-0.649646	9.50438e-06
3653	Pyrimidine-specific ribonucleoside hydrolase RihA	59.9631	59.1763	24.3552	17.8013	43.4689	21.5064	38.7465	56.0195	43.4689	21.5064	38.7465	56.0195	51.4934	79.1319	43.8595	49.5202	40.49	53.6987	-0.648857	0.00235494
1280	RecA protein	466.28	405.632	394.099	392.547	369.443	383.44	952.319	1051.23	369.443	383.44	952.319	1051.23	494.623	395.317	571.009	617.99	447.754	438.851	-0.646093	5.62704e-05
1266	Electron transport protein HydN	276.421	256.326	221.485	159.478	213.307	189.088	606.458	499.977	213.307	189.088	606.458	499.977	363.233	272.26	330.79	323.947	255.286	274.021	-0.639991	5.01759e-06
2144	Protein MtfA	164.894	125.361	118.497	86.3213	124.602	76.2485	76.2228	64.2388	124.602	76.2485	76.2228	64.2388	112.66	132.557	64.4521	61.4246	57.7926	55.4816	-0.638553	0.000179373
4375	Uncharacterized protein YjiH	334.245	301.96	153.954	163.487	212.396	87.1774	94.7304	101.155	212.396	87.1774	94.7304	101.155	41.4959	28.5508	100.846	113.915	66.4675	80.637	-0.633928	0.0456367
1885	Osmoprotectant ABC transporter binding protein YehZ	121.023	118.994	103.983	84.4984	93.0586	62.4149	160.517	161.653	93.0586	62.4149	160.517	161.653	99.4642	87.5927	141.235	146.061	143.503	106.555	-0.632477	6.90659e-06
3687	Regulator of nucleoside diphosphate kinase	189.206	189.326	83.7854	65.3901	121.771	84.5087	59.9181	73.2679	121.771	84.5087	59.9181	73.2679	80.46	155.237	44.6465	53.8081	52.7424	74.1035	-0.628735	0.000283011
1464	Uncharacterized HTH-type transcriptional regulator YfhH	68.1781	59.6768	57.3525	27.7917	44.9716	33.2062	46.2833	46.4408	44.9716	33.2062	46.2833	46.4408	55.272	54.9003	39.2826	35.326	38.2131	42.587	-0.626234	0.000324482
3807	Ferrochelatase protoheme ferro-lyase	99.5702	64.9005	94.5465	72.0729	62.9926	44.808	89.5039	74.89	62.9926	44.808	89.5039	74.89	102.88	79.9031	63.4927	56.8144	63.8287	49.0244	-0.624739	0.00291633
2219	L-arabinose ABC transporter ATP-binding protein AraG	10.5619	9.84572	7.00081	5.21605	6.90862	6.12479	8.57164	7.23138	6.90862	6.12479	8.57164	7.23138	10.4278	7.38161	7.33795	4.55921	5.85778	6.15641	-0.623557	7.61833e-07
4568	Alkylation response protein AidB acyl-CoA dehydrogenase family	207.776	155.431	282.729	158.591	191.297	96.3275	250.271	169.632	191.297	96.3275	250.271	169.632	156.197	108.118	242.549	201.369	157.608	127.364	-0.623246	0.00654813
1592	N-acetylmuramic acid 6-phosphate etherase	23.3118	25.5533	16.4309	12.425	20.8717	19.8412	21.3782	17.7651	20.8717	19.8412	21.3782	17.7651	23.881	19.6313	11.2736	12.6988	11.7587	11.8742	-0.62255	5.66097e-11
1259	Formate hydrogenlyase maturation protease	347.836	291.252	279.288	231.802	302.814	244.483	755.565	629.144	302.814	244.483	755.565	629.144	450.824	246.471	381.344	430.687	297.3	288.847	-0.616748	0.00206254
1563	Transketolase	635.807	402.357	590.908	559.871	491.903	289.607	613.859	624.594	491.903	289.607	613.859	624.594	381.339	325.08	747.596	839.998	494.239	401.465	-0.612313	0.000316627
1666	Enoyl-CoA hydratase / 3-hydroxyacyl-CoA dehydrogenase / 3-hydroxybutyryl-CoA epimerase	17.943	13.8152	21.3839	13.5198	18.5903	8.86455	24.185	14.6669	18.5903	8.86455	24.185	14.6669	17.1021	11.964	8.64832	11.6942	9.8685	7.81072	-0.610899	0.0659103
3547	AcrZ membrane protein associated with AcrAB-TolC multidrug efflux pump	99.4015	129.274	156.109	81.5082	101.717	76.7339	174.044	131.623	101.717	76.7339	174.044	131.623	135.222	139.65	111.17	102.598	97.9593	94.4211	-0.608743	0.00341346
276	Uncharacterized protein YhjG	50.7883	39.8298	53.4666	42.1945	38.4813	29.3259	45.02	34.8502	38.4813	29.3259	45.02	34.8502	34.8511	29.4182	42.7944	32.3673	30.4945	26.5102	-0.608497	1.69159e-06
10	2-dehydro-3-deoxyphosphogalactonate aldolase	7.06144	5.87318	5.79502	7.41883	5.72491	5.16898	5.55266	6.25674	5.72491	5.16898	5.55266	6.25674	8.3406	8.03503	5.9601	7.64721	3.17805	5.40337	-0.608215	0.00819443
2458	Catalase KatE-intracellular protease	320.309	227.635	241.416	235.285	210.013	109.592	439.495	569.23	210.013	109.592	439.495	569.23	337.963	278.077	615.015	726.886	483.146	452.955	-0.607147	0.00323477
1530	Uracil permease @ Uracil:proton symporter UraA	101.112	99.5959	54.1897	75.995	78.5649	80.8532	175.567	146.192	78.5649	80.8532	175.567	146.192	69.1209	57.7401	92.4079	85.6237	120.786	105.106	-0.604279	0.000496069
4981	Glutamine synthetase type I	593.77	777.303	273.679	642.718	379.78	458.9	530.169	710.716	379.78	458.9	530.169	710.716	451.546	372.446	378.593	428.466	475.248	491.011	-0.603256	0.00368939
2645	Trans-aconitate 2-methyltransferase	110.441	90.4671	84.9326	82.6044	81.9627	54.7803	94.0573	93.2433	81.9627	54.7803	94.0573	93.2433	83.1697	76.3641	86.5578	77.9121	64.8832	66.4489	-0.602475	1.547e-08
4798	LSU rRNA pseudouridine(2604) synthase	34.5752	36.9062	23.4306	30.2727	24.2317	19.225	27.2069	22.884	24.2317	19.225	27.2069	22.884	75.8363	68.6865	16.8767	13.2561	16.7482	13.5856	-0.602286	0.000185016
2879	hypothetical protein	98.1316	122.526	74.201	59.0189	85.5542	99.9014	100.928	77.7657	85.5542	99.9014	100.928	77.7657	81.286	38.4992	53.4164	38.5897	61.4844	46.9501	-0.59753	0.00034733
718	24-dienoyl-CoA reductase [NADPH]	9.84661	6.99392	5.69666	4.81862	7.08241	5.17349	8.39814	7.16726	7.08241	5.17349	8.39814	7.16726	5.57016	4.81558	3.31698	5.58179	5.11608	4.04927	-0.595739	0.000253735
3888	Maltodextrin glucosidase	32.5391	31.8892	21.9344	20.5854	21.0016	19.2446	35.6041	30.0019	21.0016	19.2446	35.6041	30.0019	30.3409	21.9658	25.8965	27.9951	26.6881	19.793	-0.592105	8.06385e-09
1891	Sensor histidine kinase BtsS	48.9271	38.5145	48.3654	15.8298	51.8056	21.7738	21.1513	20.6753	51.8056	21.7738	21.1513	20.6753	34.0663	40.1194	10.0892	13.5482	17.3442	17.3814	-0.591158	0.0078108
632	Argininosuccinate synthase	120.906	140.025	104.691	98.2909	104.53	82.811	135.371	138.444	104.53	82.811	135.371	138.444	232.054	304.702	121.084	128.257	104.404	97.8841	-0.587927	0.00753581
3326	Pyruvate formate-lyase	5899.41	7002.21	3391.45	6659.28	3815.36	4851.69	5279.98	7780.44	3815.36	4851.69	5279.98	7780.44	6968.19	9636.93	5033.94	6659.13	3599.73	4715.1	-0.587505	0.0270296
1155	L-fucose operon activator	74.9353	66.6341	40.3633	42.8256	45.8159	37.4748	35.7567	45.7001	45.8159	37.4748	35.7567	45.7001	44.902	59.8559	33.9423	36.006	32.2967	38.6185	-0.587115	2.48677e-05
2751	Uncharacterized protein YncJ	87.5487	68.0391	66.4551	37.9291	43.5353	39.4374	22.8219	17.1303	43.5353	39.4374	22.8219	17.1303	21.1394	15.1295	12.1407	13.11	24.2473	10.1007	-0.585999	0.0406886
1813	Cytochrome c-type protein NapC	55.7859	45.5981	26.9547	31.0935	30.6812	25.1424	22.6515	29.05	30.6812	25.1424	22.6515	29.05	35.5245	38.6833	20.2131	19.5936	22.3172	27.0206	-0.583376	3.52215e-05
3370	Arginine ABC transporter permease protein ArtQ	118.77	141.257	140.145	110.006	124.595	137.477	196.506	126.486	124.595	137.477	196.506	126.486	236.769	240.009	125.066	90.7574	136.15	110.089	-0.581711	0.0114523
2187	UPF0033 protein YedF	17.3543	15.5112	17.9537	16.4074	15.1196	17.7685	8.6263	8.01173	15.1196	17.7685	8.6263	8.01173	13.7316	14.9793	8.29968	4.91966	5.28468	4.92084	-0.581491	0.0551207
2744	ABC transporter permease protein YdcU	9.39401	9.8175	8.70034	8.38888	10.0156	6.62075	9.7142	9.82649	10.0156	6.62075	9.7142	9.82649	9.16714	8.72658	8.31791	6.56064	7.79931	6.47858	-0.580957	0.00226509
3635	Glucosamine-6-phosphate deaminase	124.248	153.073	91.3989	107.823	99.842	84.0023	126.002	153.157	99.842	84.0023	126.002	153.157	104.131	99.2411	124.325	121.557	95.718	103.647	-0.580345	9.3808e-07
3352	Predicted ATP-dependent endonuclease of the OLD family YbjD subgroup	85.2349	89.4916	58.7837	75.5388	56.6474	55.0758	74.1394	88.1435	56.6474	55.0758	74.1394	88.1435	77.4326	62.5293	56.6357	60.8451	59.1495	67.2215	-0.577574	8.11834e-08
2072	hypothetical protein	52.322	48.8709	21.7799	37.9123	36.5391	22.1023	46.0069	54.0792	36.5391	22.1023	46.0069	54.0792	30.3239	31.3853	46.9361	55.4109	34.8167	38.3826	-0.574298	0.0321014
1491	Stationary phase inducible protein CsiE	73.9062	48.5564	45.323	48.7399	56.3888	27.1932	35.4547	42.6702	56.3888	27.1932	35.4547	42.6702	42.3283	44.5621	39.314	46.3053	39.3523	39.0567	-0.572845	0.042168
2780	Pyridoxine 4-dehydrogenase PhxI	97.498	88.5852	85.6696	52.0379	97.1647	44.7572	92.9957	78.7948	97.1647	44.7572	92.9957	78.7948	95.1641	100.855	60.9806	64.7413	67.7574	60.7835	-0.572114	0.00197755
800	Dienelactone hydrolase family protein	32.6943	20.0451	39.322	18.3857	27.3086	11.6485	75.0138	53.9675	27.3086	11.6485	75.0138	53.9675	31.6615	22.6027	63.7269	62.0905	54.8023	44.0232	-0.571403	0.0516139
2966	Trehalase @ Periplasmic trehalase	49.6522	41.2876	40.5604	36.7482	37.8525	19.5296	84.0074	94.9863	37.8525	19.5296	84.0074	94.9863	25.0735	21.0852	74.3452	85.5674	67.2585	66.254	-0.571157	0.00194178
470	Cell filamentation protein Fic	150.572	100.349	171.437	127.465	136.293	70.5501	120.957	98.8089	136.293	70.5501	120.957	98.8089	143.874	86.6395	117.058	114.447	72.0182	61.584	-0.569802	0.000754699
4308	Aerobic respiration control response regulator ArcA	806.452	964.945	622.726	666.689	560.47	558.748	611.103	782.533	560.47	558.748	611.103	782.533	657.371	891.364	586.756	622.88	481.802	584.973	-0.568586	0.000409447
728	Putrescine aminotransferase	254.706	127.848	254.825	165.6	205.069	95.9862	73.8286	70.8452	205.069	95.9862	73.8286	70.8452	51.6316	48.9487	76.8962	77.2099	54.7395	45.4103	-0.568303	0.0229337
2203	Uncharacterized protein YecF	18.3179	39.1138	8.87679	18.8861	10.8105	13.7468	21.2322	19.5286	10.8105	13.7468	21.2322	19.5286	20.5287	36.1644	8.33402	12.6565	15.5183	20.9825	-0.568059	0.0200828
3851	Hypothetical lipoprotein YajG precursor	160.058	215.371	74.2243	133.07	81.4737	116.123	98.0806	162.3	81.4737	116.123	98.0806	162.3	124.402	160.642	83.8568	89.89	92.3409	138.515	-0.566961	0.00430535
2496	Acyl-CoA:acetate CoA-transferase alpha subunit / Acyl-CoA:acetate CoA-transferase beta subunit @ Acyl-CoA:acetate CoA transferase	3.26599	3.17765	2.63231	2.31218	2.17061	2.35099	2.99326	3.23029	2.17061	2.35099	2.99326	3.23029	3.06186	1.33342	2.39178	1.5565	2.27889	2.66946	-0.565653	0.00626612
541	Amino acid ABC transporter permease protein 2 YhdY	13.286	10.3585	8.98325	6.92155	8.47911	6.93523	7.86212	6.20882	8.47911	6.93523	7.86212	6.20882	9.88356	6.69011	6.91536	4.33566	5.86417	3.65051	-0.563557	0.0130287
2470	Putative ankyrin repeat protein B	4.11731	6.72894	4.60595	4.31834	3.33802	2.48319	2.90541	4.84359	3.33802	2.48319	2.90541	4.84359	1.76254	2.35119	4.0203	3.82872	2.87291	2.57703	-0.563212	0.0278009
4193	GMP reductase	335.158	289.086	228.912	212.725	306.2	221.083	383.023	433.333	306.2	221.083	383.023	433.333	337.785	409.887	553.335	531.318	275.988	307.281	-0.562631	0.0263438
3719	Glutamate--cysteine ligase-like protein YbdK	56.0608	52.0314	58.7778	61.4589	44.7914	28.094	59.348	62.5125	44.7914	28.094	59.348	62.5125	55.3359	54.5561	64.5759	69.5235	53.0451	46.306	-0.561238	0.000549052
1313	Uncharacterized LysM domain protein YgaU	1565.91	831.333	1827.09	998.393	1282.36	553.701	1196.63	863.685	1282.36	553.701	1196.63	863.685	633.117	408.008	1109.91	989.897	840.898	635.231	-0.559916	0.0130391
3992	Putative Dihydrolipoamide dehydrogenase%3B Mercuric ion reductase%3B PF00070 family FAD-dependent NAD(P)-disulphide oxidoreductase	51.1945	33.4472	62.4311	41.2106	51.807	26.1939	38.1587	31.4578	51.807	26.1939	38.1587	31.4578	38.923	30.9027	36.8687	42.4035	27.6486	22.7517	-0.559742	0.00661735
4275	4-hydroxy-tetrahydrodipicolinate reductase	918.819	856.626	787.751	584.339	567.607	434.696	127.613	97.9994	567.607	434.696	127.613	97.9994	97.8876	88.1773	82.1236	75.9211	78.4942	83.419	-0.555061	0.000327786
4706	Lipid A phosphoethanolamine transferase EptA/PmrC	16.0375	16.0292	10.7664	15.622	10.8948	13.725	12.5239	14.8959	10.8948	13.725	12.5239	14.8959	12.5413	9.97516	8.14718	8.43977	9.42461	11.4868	-0.554532	8.13665e-05
1277	PTS system glucitol/sorbitol-specific IIC component	3.4389	4.14341	1.34324	1.32181	3.65927	0.988932	1.5509	2.28526	3.65927	0.988932	1.5509	2.28526	1.42429	2.1456	0.474963	1.39657	1.16078	2.24579	-0.55424	0.0136492
4135	HtrA protease/chaperone protein	461.194	502.861	196.61	228.594	198.314	283.593	670.963	643.251	198.314	283.593	670.963	643.251	347.532	239.681	277.513	298.355	443.905	413.239	-0.552118	1.57992e-08
4319	Energy-dependent translational throttle protein EttA	297.312	280.47	228.581	221.349	221.92	222.215	339.814	325.945	221.92	222.215	339.814	325.945	374.439	331.348	257.601	267.531	253.551	236.336	-0.551248	6.60835e-17
3866	NADPH dependent aldo-keto reductase > YajO	156.531	136.465	140.498	136.981	126.022	72.8595	152.651	153.585	126.022	72.8595	152.651	153.585	94.9539	94.113	144.311	143.053	111.314	92.7677	-0.550721	0.000637243
1547	Thiol peroxidase Bcp-type	587.319	615.441	401.386	432.185	402.813	402.627	551.852	613.472	402.813	402.627	551.852	613.472	483.087	515.71	455.992	442.264	389.039	402.65	-0.548779	8.26543e-11
2506	Iron-sulfur cluster assembly iron binding protein SufA	187.088	121.001	173.952	153.949	145.019	122.847	127.459	102.724	145.019	122.847	127.459	102.724	84.7199	93.6339	130.673	119.373	108.62	73.8006	-0.546899	0.0247559
2649	Autoinducer 2 (AI-2) ABC transporter permease protein LsrD	6.65313	8.5622	8.94707	4.54208	5.93822	4.79989	9.82512	7.90584	5.93822	4.79989	9.82512	7.90584	4.85376	4.28627	8.96977	8.1152	9.01034	6.02989	-0.546257	0.0505497
4093	Methylglyoxal reductase dihydroxyacetone producing @ 25-didehydrogluconate reductase (2-dehydro-L-gulonate-forming)	42.4425	30.3025	32.8939	24.1083	19.1605	17.3432	12.6369	12.6061	19.1605	17.3432	12.6369	12.6061	35.9685	22.6806	12.4111	11.9822	10.4046	11.3143	-0.545526	0.0126779
3880	Uncharacterized protein YajD	119.131	140.304	72.8298	102.614	78.7915	92.2311	68.2519	77.946	78.7915	92.2311	68.2519	77.946	73.4817	87.4132	64.0832	64.0716	44.3141	76.9306	-0.540086	0.00406592
1202	6-carboxy-5678-tetrahydropterin synthase	35.2734	49.7209	26.5325	24.3408	20.5416	35.0503	45.2244	33.6148	20.5416	35.0503	45.2244	33.6148	25.606	35.9136	20.1275	20.0309	27.8248	25.7981	-0.537299	0.000345166
196	Uncharacterized GST-like protein YibF	17.4169	14.206	17.3027	11.813	12.5873	13.5713	84.2998	68.302	12.5873	13.5713	84.2998	68.302	41.8796	37.0688	66.7499	57.7042	61.7531	47.7419	-0.537112	2.87282e-05
2556	Di-tripeptide/H+ symporter DtpA	689.179	809.858	679.827	453.799	660.677	671.65	1447.68	903.071	660.677	671.65	1447.68	903.071	299.744	196.869	854.745	620.205	871.307	782.399	-0.536182	0.00164249
4238	L-arabinose isomerase	25.1234	22.7267	17.7334	14.2603	13.4372	13.3257	8.64007	10.0177	13.4372	13.3257	8.64007	10.0177	12.3817	15.9916	8.77781	8.78809	10.4055	10.7257	-0.535579	0.00225656
2701	Alcohol dehydrogenase	245.68	194.654	255.322	257.829	204.21	195.749	308.274	233.3	204.21	195.749	308.274	233.3	124.944	96.8291	326.37	286.646	231.321	175.113	-0.534467	0.000992867
3377	Putrescine transport ATP-binding protein PotG (TC 3.A.1.11.2)	31.2674	31.9634	29.0305	32.4103	32.1092	22.8934	18.1563	17.927	32.1092	22.8934	18.1563	17.927	7.31988	9.4569	15.5318	13.678	10.7125	12.5911	-0.534295	0.0179405
1958	Uncharacterized protein YehE	106.176	139.465	82.5483	86.1821	67.1738	51.6043	75.6361	100.344	67.1738	51.6043	75.6361	100.344	63.6181	68.955	102.117	88.9505	65.7774	85.3399	-0.534118	0.0162273
4616	Anaerobic C4-dicarboxylate transporter DcuA	303.426	367.904	185.297	188.523	227.295	226.382	194.207	252.702	227.295	226.382	194.207	252.702	363.705	404.205	139.289	127.275	175.095	205.4	-0.53211	2.21918e-12
810	Uncharacterized GST-like protein yghU associated with glutathionylspermidine synthetase/amidase	347.445	314.612	271.197	231.346	238.638	209.137	230.182	228.059	238.638	209.137	230.182	228.059	186.463	196.368	213.655	189.036	183.575	168.472	-0.531214	1.05307e-13
998	Uncharacterized protein YqgB	164.843	176.283	130.439	111.543	159.143	156.341	170.252	168.656	159.143	156.341	170.252	168.656	226.688	170.074	114.66	105.114	123.441	124.743	-0.531106	6.10415e-09
2975	Flagellar brake protein YcgR	24.739	15.153	13.868	13.2365	12.736	13.3834	7.68973	12.2751	12.736	13.3834	7.68973	12.2751	12.1132	9.59463	9.29377	9.23268	7.32369	8.45983	-0.52994	0.00460204
4988	Der GTPase-activating protein YihI	222.358	218.382	154.759	180.894	144.092	156.987	197.37	203.212	144.092	156.987	197.37	203.212	166.697	180.249	157.051	158.958	146.197	147.773	-0.529846	1.15187e-08
2771	NAD-dependent glyceraldehyde-3-phosphate dehydrogenase	444.962	311.525	373.914	352.997	333.747	163.249	311.311	382.679	333.747	163.249	311.311	382.679	448.815	416.24	452.948	509.75	294.017	308.439	-0.529334	0.0169397
2071	Inner membrane protein YeeA	74.4613	70.4262	65.0346	57.7254	69.6713	40.3152	57.2464	58.5858	69.6713	40.3152	57.2464	58.5858	56.6379	44.0135	49.3894	45.6566	37.5044	42.3513	-0.529142	8.33454e-05
1892	Two-component transcriptional response regulator BtsR	71.4701	50.6877	68.489	33.2887	72.4797	33.3105	41.0252	28.0724	72.4797	33.3105	41.0252	28.0724	61.5489	63.6354	24.2766	20.9539	27.3793	21.1904	-0.529081	0.018914
2585	FolM Alternative dihydrofolate reductase 1	93.7244	86.7192	80.0168	72.952	81.1504	68.0979	90.5511	89.7019	81.1504	68.0979	90.5511	89.7019	104.903	87.3232	77.9925	81.2049	63.0834	65.8555	-0.527868	2.90379e-09
224	Xylose isomerase	15.0267	16.7991	13.4307	12.2278	12.1454	10.1947	14.342	11.6463	12.1454	10.1947	14.342	11.6463	12.0424	14.3194	15.439	14.5634	13.6907	11.6192	-0.526997	0.00198534
2614	Uncharacterized MFS-type transporter YdfJ	1.81655	1.99901	0.906206	1.3079	1.34701	1.18609	2.06577	1.37043	1.34701	1.18609	2.06577	1.37043	3.67004	2.89779	0.881182	1.46159	0.850784	0.967981	-0.525972	0.0668618
1705	Probable glutathione S-transferase YfcG homolog	55.5598	40.2831	55.2673	51.2533	41.9727	28.5608	76.215	71.3336	41.9727	28.5608	76.215	71.3336	48.14	41.4062	77.5113	70.6877	59.4958	52.776	-0.525906	0.000161133
3545	Molybdenum ABC transporter permease protein ModB	104.883	79.8416	94.1245	52.1851	84.0701	59.1561	71.6733	53.6612	84.0701	59.1561	71.6733	53.6612	66.0683	60.657	55.8082	47.0666	57.7719	50.8986	-0.525484	0.00761033
540	Amino acid ABC transporter ATP-binding protein YhdZ	18.846	16.4426	14.6999	10.0186	15.6351	10.622	17.5526	10.3432	15.6351	10.622	17.5526	10.3432	13.6705	12.5349	9.17636	6.70555	11.8841	7.28207	-0.522007	0.00396571
696	Glutathione S-transferase omega	43.0477	45.5901	22.3292	48.6049	22.4037	24.6591	58.9001	88.68	22.4037	24.6591	58.9001	88.68	43.4746	48.1966	78.9796	92.204	62.0555	62.5321	-0.520982	0.0675107
469	Predicted Fic antitoxin YfhG	129.519	111.576	116.836	124.25	93.8902	72.1342	79.7008	89.971	93.8902	72.1342	79.7008	89.971	108.78	95.627	99.2588	110.72	48.4947	74.0235	-0.520866	1.40223e-05
4602	Lipocalin Blc	51.1899	52.9797	39.5947	52.0735	39.2006	28.2962	80.5154	77.0173	39.2006	28.2962	80.5154	77.0173	78.0984	73.0633	66.2173	66.3761	53.5349	56.9269	-0.520246	1.32661e-05
2813	hypothetical protein	227.812	161.45	115.182	251.5	119.882	81.5946	72.3122	111.448	119.882	81.5946	72.3122	111.448	65.4026	65.7098	150.875	161.572	64.3809	96.6182	-0.51732	0.0425908
686	2-ketobutyrate formate-lyase @ Pyruvate formate-lyase	4.96506	5.15624	5.07159	5.11619	4.65695	3.9106	6.56726	6.96903	4.65695	3.9106	6.56726	6.96903	5.10447	3.9819	2.74299	4.3297	3.20128	3.763	-0.515459	0.0452283
741	Transcriptional activator TtdR LysR family	35.7947	28.4043	29.7484	23.0922	27.4925	22.0103	13.1974	12.8098	27.4925	22.0103	13.1974	12.8098	21.3811	32.3359	7.75213	9.02672	11.2271	8.51574	-0.514675	0.00252101
3106	Spermidine/putrescine import ABC transporter substrate-binding protein PotD (TC 3.A.1.11.1)	263.746	253.876	194.446	193.567	205.566	218.367	314.768	373.282	205.566	218.367	314.768	373.282	314.184	248.854	240.119	265.39	231.983	233.705	-0.514431	3.17876e-10
4536	Uncharacterized protein YtfJ	45.1864	39.3846	39.126	37.7427	42.402	24.9891	22.3071	15.0951	42.402	24.9891	22.3071	15.0951	10.976	11.3531	16.8933	9.17029	14.4173	11.411	-0.513529	0.0401636
3256	Putative TEGT family carrier/transport protein	717.777	834.256	589.061	380.997	499.764	570.741	1031.09	588.077	499.764	570.741	1031.09	588.077	518.391	372.645	730.174	489.581	735.356	604.525	-0.510687	0.000516856
2598	Mlc transcriptional repressor of MalT (the transcriptional activator of maltose regulon) and manXYZ operon	181.236	163.13	147.671	79.4347	168.726	100.871	84.6988	71.6848	168.726	100.871	84.6988	71.6848	197.261	158.71	67.9571	58.1579	86.8019	72.8986	-0.510172	0.00106561
666	PTS system N-acetylgalactosamine-specific IID component	6.27482	5.65653	5.71971	5.34319	3.6896	3.57648	7.34855	7.39821	3.6896	3.57648	7.34855	7.39821	11.195	11.156	7.69505	5.72119	8.77208	8.12191	-0.508941	0.0767471
4824	DNA-binding protein HU-alpha	2363.59	2229.06	1909.99	1349.96	1603.49	1514.66	2720.98	2525.63	1603.49	1514.66	2720.98	2525.63	1703.21	1796.6	1570.97	1453.48	1775.65	1861.34	-0.503546	4.63577e-07
1564	Transaldolase	476.409	347.419	476.308	482.734	419.695	236.731	382.91	429.383	419.695	236.731	382.91	429.383	359.977	286.919	457.169	558.175	324.394	291.138	-0.501678	0.000600999
4990	FIG00637957: hypothetical protein	33.5379	24.1975	12.3969	16.898	24.078	10.4791	22.4284	19.9192	24.078	10.4791	22.4284	19.9192	20.5287	16.9694	11.6081	12.1179	14.0635	20.3428	-0.501552	0.0378135
4545	FKBP-type peptidyl-prolyl cis-trans isomerase FklB	359.76	405.293	256.855	265.127	260.412	284.309	465.795	479.253	260.412	284.309	465.795	479.253	369.633	301.907	310.477	302.362	365.116	388.739	-0.499798	9.88102e-12
4481	Cinnamyl alcohol dehydrogenase/reductase @ Alcohol dehydrogenase	133.343	100.465	151.315	79.4837	143.659	85.1052	332.468	215.217	143.659	85.1052	332.468	215.217	201.874	113.689	252.91	213.251	211.451	148.45	-0.499041	0.0904639
2397	2-nitroimidazole transporter NimT	10.4094	13.2926	8.04085	7.60008	12.6589	8.66536	9.27875	10.3095	12.6589	8.66536	9.27875	10.3095	13.5922	9.77893	10.2551	8.04784	7.50806	7.93954	-0.497792	0.0052253
577	Outer membrane stress sensor protease DegQ serine protease	104.562	106.893	77.3295	82.9153	70.3676	74.8347	111.207	108.863	70.3676	74.8347	111.207	108.863	76.6793	69.8214	80.0407	85.1707	86.8332	76.5547	-0.497477	1.20207e-14
2568	Adenosine deaminase	34.7211	32.9984	27.2187	32.8854	20.8913	28.1864	33.5083	38.1217	20.8913	28.1864	33.5083	38.1217	34.5396	36.2727	23.8605	24.1269	29.6195	23.788	-0.496792	0.000338847
587	Sialic acid transporter (permease) NanT	13.1303	13.4056	13.7189	8.95002	14.6329	8.33184	8.70961	5.73677	14.6329	8.33184	8.70961	5.73677	10.7753	8.64788	5.07551	6.78634	5.70813	4.71094	-0.496217	0.0217103
1594	Oxidoreductase UcpA	190.939	157.826	161.135	90.1756	188.272	94.4961	120.043	106.15	188.272	94.4961	120.043	106.15	145.462	147.418	55.8927	75.2778	84.0391	73.2758	-0.495691	0.000548293
965	Ornithine decarboxylase	54.1126	51.8857	37.1442	32.9647	40.857	41.2099	71.7897	54.5539	40.857	41.2099	71.7897	54.5539	69.5426	38.7587	43.2357	31.6563	50.504	48.2747	-0.495178	5.50243e-06
2540	N-ethylmaleimide reductase	49.2945	37.1322	56.8285	45.1511	30.074	33.4802	51.1686	49.2484	30.074	33.4802	51.1686	49.2484	57.7964	84.1403	51.4167	54.6298	54.2584	42.5249	-0.494806	0.021987
4329	Phosphopentomutase	733.072	709.538	549.172	709.232	458.268	459.91	604.192	801.726	458.268	459.91	604.192	801.726	482.317	463.441	681.024	777.664	567.614	568.306	-0.493678	0.00252332
4925	Periplasmic protein CpxP	765.799	628.805	446.222	318.587	300.276	306.863	512.361	422.964	300.276	306.863	512.361	422.964	294.355	276.189	478.279	370.551	532.28	454.96	-0.493274	0.018494
2652	LsrR transcriptional repressor of lsr operon	30.4959	25.5901	26.639	15.668	29.6687	17.1675	21.7936	17.9319	29.6687	17.1675	21.7936	17.9319	19.2965	17.9772	15.5842	16.3858	16.9274	14.6047	-0.488854	0.00337842
2186	Putative SOS response-associated peptidase YedK	34.0652	22.5936	32.8401	30.3104	28.0951	17.7355	64.2679	54.5575	28.0951	17.7355	64.2679	54.5575	51.2022	38.9338	61.6643	60.046	46.2113	42.0831	-0.486678	2.5564e-05
5115	Phosphate ABC transporter substrate-binding protein PstS (TC 3.A.1.7.1)	168.149	153.318	113.595	96.4641	118.032	106.184	124.616	140.752	118.032	106.184	124.616	140.752	78.6449	62.9329	95.855	101.681	93.2859	91.8637	-0.483756	1.53523e-07
673	D-galactarate dehydratase	37.1684	34.6654	36.3635	20.3685	34.4159	23.0947	25.0393	17.1062	34.4159	23.0947	25.0393	17.1062	36.1109	30.4467	17.5093	13.8369	20.5917	16.3712	-0.482034	0.00444263
2507	Iron-sulfur cluster assembly protein SufB	144.317	110.201	150.101	135.022	122.005	104.682	101.561	97.328	122.005	104.682	101.561	97.328	109.41	94.3931	101.895	113.035	82.9103	75.14	-0.481182	0.0146415
5119	Phosphate transport system regulatory protein PhoU	100.851	92.2507	66.3103	60.8929	62.6418	62.5085	68.6753	84.1666	62.6418	62.5085	68.6753	84.1666	56.43	53.6258	66.6008	70.2704	57.1115	66.1385	-0.481135	0.000147769
4260	Electron transfer flavoprotein alpha subunit ecFixB	4.11792	3.69476	2.33959	2.33464	3.91233	1.88395	2.78569	3.66939	3.91233	1.88395	2.78569	3.66939	4.6191	4.69552	2.0617	1.67232	2.31663	2.50587	-0.480671	0.0352067
2495	Acyl-CoA dehydrogenase YdiO	5.20873	3.45284	3.34793	3.23569	2.87923	3.16908	5.49028	5.44156	2.87923	3.16908	5.49028	5.44156	4.24195	2.82534	3.08108	2.89273	3.66236	3.59836	-0.477635	0.000834975
4508	2-iminobutanoate/2-iminopropanoate deaminase RidA/TdcF	1597.02	1137.03	1089.13	1022.03	1042.01	908.239	1481.22	1413.62	1042.01	908.239	1481.22	1413.62	672.086	923.406	963.516	1095.3	1028.98	930.101	-0.477503	0.00217336
2359	Uncharacterized protein YobF	2015.3	2452.9	2040.8	1073.47	1767.46	1378.55	2181.16	1847.08	1767.46	1378.55	2181.16	1847.08	1481.54	1982.96	1544.96	1211.79	1457.87	1530.1	-0.477313	0.00456639
2933	Nitrate/nitrite transporter NarK	135.547	139.84	136.902	87.6715	131.531	85.5651	125.966	80.2609	131.531	85.5651	125.966	80.2609	111.81	79.3494	79.8634	65.3339	87.0605	85.7403	-0.476823	0.00424681
1794	Signal transduction histidine-protein kinase AtoS	10.815	12.4098	8.85869	9.34428	10.0053	7.96519	8.83877	9.0428	10.0053	7.96519	8.83877	9.0428	9.5997	11.0087	7.55106	8.92094	6.60929	8.19332	-0.475998	0.00071138
2508	Iron-sulfur cluster assembly ATPase protein SufC	161.06	125.334	154.984	146.855	136.464	102.7	112.953	115.917	136.464	102.7	112.953	115.917	133.883	117.196	123.271	148.189	103.611	91.9486	-0.475754	0.00547996
376	Glycerol-3-phosphate ABC transporter permease protein UgpE (TC 3.A.1.1.3)	9.52863	5.75963	7.6524	7.44621	6.53442	5.45411	3.18133	3.73952	6.53442	5.45411	3.18133	3.73952	3.63984	2.36755	2.13733	3.93903	2.57951	2.24579	-0.4753	0.0600744
1981	Lipid kinase YegS	69.837	55.6874	57.6226	42.6179	51.9233	34.3105	65.1918	49.2772	51.9233	34.3105	65.1918	49.2772	54.892	43.3045	40.926	37.2962	52.8592	36.0796	-0.473986	0.0037924
1174	Glucarate dehydratase related protein YgcY	13.7854	12.0502	7.49833	8.64471	8.07987	7.78917	17.461	11.6647	8.07987	7.78917	17.461	11.6647	7.88721	7.09472	11.8358	9.98529	12.5305	11.2915	-0.473718	0.000125792
2374	Uncharacterized protein YoaC	98.5933	67.6204	73.0039	74.6745	67.3202	43.2685	70.6494	65.6161	67.3202	43.2685	70.6494	65.6161	10.2644	11.1275	58.9334	56.9541	57.4662	60.4525	-0.473124	0.0385119
1819	Cytochrome c heme lyase subunit CcmF	47.2975	49.3884	46.8001	23.6037	44.5889	39.7765	53.5097	28.1477	44.5889	39.7765	53.5097	28.1477	62.706	43.059	40.8571	25.0586	41.7967	32.0743	-0.4731	0.0846223
572	Barstar ribonuclease (Barnase) inhibitor	71.4895	44.6213	128.157	63.4906	54.5387	33.9892	67.2851	39.701	54.5387	33.9892	67.2851	39.701	23.5398	23.5389	50.2887	35.2884	46.6295	28.4706	-0.467554	0.0832286
2332	Small secreted protein YebF	252.462	269.625	324.76	185.466	243.297	198.836	479.384	328.811	243.297	198.836	479.384	328.811	181.511	167.029	350.094	262.718	292.348	250.423	-0.464294	0.0108484
2360	Cold shock protein of CSP family > CspC (naming convention as in E.coli)	1499.68	2358.19	1720.48	1252.62	1359.74	1555.44	3621.54	2923.43	1359.74	1555.44	3621.54	2923.43	1158.41	2084.62	2290.05	1987.05	2335.02	2202.06	-0.461007	0.0368535
575	Malate dehydrogenase	305.119	283.34	245.855	146.917	282.98	152.44	156.067	173.574	282.98	152.44	156.067	173.574	163.54	244.236	135.794	138.859	136.033	154.45	-0.458961	0.0260038
4561	PTS system ascorbate-specific IIC component	12.3996	12.7325	8.81833	8.9055	8.06678	8.63222	4.52418	4.19069	8.06678	8.63222	4.52418	4.19069	4.64472	5.01454	3.44909	3.85727	3.59027	3.45937	-0.457869	0.000410678
4140	Iron-sulfur cluster insertion protein ErpA	357.339	345.452	323.597	245.692	244.412	230.746	311.852	299.722	244.412	230.746	311.852	299.722	430.366	632.937	303.596	276.253	221.389	284.198	-0.454186	0.00308631
2463	2-deoxyglucose-6-phosphate hydrolase @ Mannitol-1-phosphatase @ Sorbitol-6-phosphatase	88.9681	80.1926	69.0775	60.0079	65.5551	60.3309	110.432	86.4338	65.5551	60.3309	110.432	86.4338	65.6406	61.7501	80.2837	80.0614	76.7652	77.1094	-0.45402	4.58794e-11
3900	Cryptic sugar kinase Mak	82.6145	61.9186	77.7363	45.2714	75.5732	45.6291	75.3534	57.7479	75.5732	45.6291	75.3534	57.7479	71.36	46.2728	57.2448	49.3247	51.5356	46.4264	-0.452611	0.0519762
2465	Ribulosamine/erythrulosamine 3-kinase potentially involved in protein deglycation	408.576	351.164	434.107	281.273	432.661	203.528	353.54	292.861	432.661	203.528	353.54	292.861	273.13	202.001	301.014	300.625	254.386	224.612	-0.451704	0.0504939
4152	RNA polymerase-binding transcription factor DksA	886.298	650.733	834.766	602.205	628.621	531.182	850.803	787.953	628.621	531.182	850.803	787.953	597.775	575.775	578.055	575.201	625.486	578.39	-0.451185	0.000149795
2486	Phosphoenolpyruvate synthase regulatory protein	99.4916	74.1044	101.904	68.7846	95.7146	55.4474	84.8729	93.077	95.7146	55.4474	84.8729	93.077	84.8407	98.2662	83.11	90.4483	63.235	69.5856	-0.447432	0.0411278
1793	Acetoacetate metabolism regulatory protein AtoC	17.9733	21.4524	16.9446	20.1974	21.2722	16.6457	8.83542	12.0469	21.2722	16.6457	8.83542	12.0469	14.1031	16.0169	7.29613	8.78678	6.14056	7.89252	-0.443834	0.0308298
3371	Arginine ABC transporter permease protein ArtM	70.9389	89.3341	73.7101	70.65	69.6317	89.2078	137.386	114.632	69.6317	89.2078	137.386	114.632	164.102	181.758	94.3984	76.0764	114.169	88.0389	-0.443808	0.00991836
3173	Biofilm regulator BssS	343.223	323.478	298.984	343.223	166.783	225.489	402.655	325.094	166.783	225.489	402.655	325.094	184.997	258.941	315.415	309.125	354.867	335.057	-0.442608	0.0374804
1164	L-serine dehydratase beta subunit / L-serine dehydratase alpha subunit	23.0834	29.1129	12.2841	15.5585	19.7202	26.9094	17.7558	19.8712	19.7202	26.9094	17.7558	19.8712	46.3892	37.1832	9.693	8.94669	17.7601	16.7924	-0.44155	3.70941e-12
999	Biosynthetic arginine decarboxylase	331.749	355.692	265.802	290.602	281.896	323.493	385.537	427.347	281.896	323.493	385.537	427.347	489.99	345.56	312.289	319.252	340.199	311.545	-0.439475	1.743e-06
3386	Inner membrane protein YbjM	50.8296	52.0885	31.7028	43.9807	30.4193	41.7178	66.9291	54.0911	30.4193	41.7178	66.9291	54.0911	47.6382	69.3261	53.6821	42.4767	36.5635	49.0444	-0.438417	0.0468098
4134	Sugar diacid utilization regulator SdaR	22.1925	23.787	16.8908	15.4186	16.422	15.8071	11.3885	7.23469	16.422	15.8071	11.3885	7.23469	17.0533	14.594	5.84106	6.01709	8.85719	9.34705	-0.437043	3.35146e-05
3283	Dihydroorotate dehydrogenase (quinone)	204.853	182.851	144.828	158.834	180.735	166.359	231.937	239.385	180.735	166.359	231.937	239.385	336.826	342.864	179.182	174.816	169.875	181.833	-0.43616	0.000153421
3605	GTP cyclohydrolase 1 type 2 homolog YbgI	266.149	191.866	265.767	159.271	242.227	172.289	186.662	147.173	242.227	172.289	186.662	147.173	262.007	138.589	176.426	151.881	135.707	126.214	-0.434338	0.065942
414	High-affinity gluconate transporter GntT	27.1068	23.9732	28.1343	16.1893	22.3867	31.5705	22.1729	20.1959	22.3867	31.5705	22.1729	20.1959	31.463	31.1773	14.4923	14.4918	19.6078	17.9235	-0.433489	0.00836929
3956	Cytosine permease	98.9012	118.265	84.2857	73.1006	108.866	104.791	259.528	151.998	108.866	104.791	259.528	151.998	139.196	89.8148	145.048	113.196	186.589	134.11	-0.432722	0.0441435
3118	HTH-type transcriptional repressor ComR	70.7995	58.2934	38.7898	73.2113	33.0416	41.3801	49.6905	58.3333	33.0416	41.3801	49.6905	58.3333	55.3998	76.3217	77.4579	82.2658	46.718	60.3864	-0.431724	0.00492036
398	Glycogen phosphorylase	511.452	487.866	495.212	455.935	414.91	307.525	275.407	286.276	414.91	307.525	275.407	286.276	239.901	204.891	268.454	270.623	228.745	210.845	-0.431586	0.000410678
3603	Allophanate hydrolase 2 subunit 2	269.857	205.172	265.078	174.35	262.679	189.615	327.05	240.874	262.679	189.615	327.05	240.874	468.303	253.857	260.199	230.993	231.168	181.916	-0.431554	0.05046
2509	Iron-sulfur cluster assembly protein SufD	179.545	130.4	177.323	172.427	142.491	134.297	116.956	130.16	142.491	134.297	116.956	130.16	156.67	126.759	136.361	157.761	114.546	93.6027	-0.431504	0.0383132
677	2-hydroxy-3-oxopropionate reductase	33.5365	33.6495	30.6869	21.7543	28.7057	23.56	24.0897	17.4245	28.7057	23.56	24.0897	17.4245	24.4708	22.6723	18.6403	17.6124	20.6551	16.4127	-0.430079	0.00594179
3848	hypothetical protein	51.3106	41.0394	43.3636	42.4029	36.6591	33.2669	68.3532	65.0953	36.6591	33.2669	68.3532	65.0953	44.2734	29.8058	49.6073	61.2306	40.4122	60.0108	-0.429231	0.021987
1533	Exported zinc metalloprotease YfgC precursor	202.201	202.212	140.095	161.806	140.871	137.084	180.714	198.727	140.871	137.084	180.714	198.727	167.674	141.288	158.459	162.565	154.03	164.424	-0.429204	2.27652e-06
4814	Homoserine O-succinyltransferase	40.5375	35.3927	49.6912	51.2232	39.7073	32.9311	28.4334	29.2299	39.7073	32.9311	28.4334	29.2299	36.3499	33.203	27.8681	27.2327	16.7385	21.5438	-0.425585	0.0566155
2677	Putative formate dehydrogenase oxidoreductase protein	7.44341	6.69487	7.4913	7.40597	6.20701	6.62726	16.4081	16.2396	6.20701	6.62726	16.4081	16.2396	13.1534	11.0543	9.72237	9.96537	10.5923	9.64614	-0.425119	0.00803925
2643	Altronate oxidoreductase	46.8355	57.1174	33.9141	37.4805	37.6663	31.3939	21.2699	29.3736	37.6663	31.3939	21.2699	29.3736	22.8671	25.2036	20.0633	20.3634	21.492	24.7821	-0.424517	0.00304555
1505	3-mercaptopyruvate sulfurtransferase	275.972	244.667	266.369	208.934	241.425	148.1	129.321	131.645	241.425	148.1	129.321	131.645	240.546	203.067	129.032	126.192	101.203	100.652	-0.421721	0.0113594
1591	PTS system N-acetylmuramic acid-specific IIB component / PTS system N-acetylmuramic acid-specific IIC component	22.075	21.7376	17.9791	18.3367	19.8624	19.5349	14.4014	13.485	19.8624	19.5349	14.4014	13.485	15.6901	12.006	8.03638	10.7573	10.7709	10.0603	-0.421465	7.05719e-06
2823	Aminobenzoyl-glutamate transport protein	5.35851	3.90734	4.55536	3.56396	3.52371	2.62326	6.3011	6.67579	3.52371	2.62326	6.3011	6.67579	5.12911	4.01705	5.65757	4.36466	5.52592	5.42936	-0.417428	0.0235517
1156	L-fucose mutarotase	72.217	70.1734	53.2412	51.1982	52.2753	49.5065	98.4622	112.463	52.2753	49.5065	98.4622	112.463	50.9578	54.5524	90.8763	85.5128	71.3663	76.629	-0.417356	0.000413142
2653	Autoinducer 2 (AI-2) kinase LsrK	16.7792	17.3227	15.8668	10.7169	13.8347	9.54901	16.0082	14.9315	13.8347	9.54901	16.0082	14.9315	9.74916	9.40389	13.9153	13.3883	14.1557	12.7219	-0.415102	0.00829304
324	Low-affinity inorganic phosphate transporter	189.833	214.032	153.446	113.043	163.239	188.252	221.906	162.283	163.239	188.252	221.906	162.283	215.061	189.418	149.611	114.554	173.999	156.371	-0.413481	1.4069e-05
790	Methylglyoxal reductase dihydroxyacetone producing @ 25-didehydrogluconate reductase (2-dehydro-D-gluconate-forming)	288.999	218.7	229.073	254.263	221.837	133.316	233.548	311.609	221.837	133.316	233.548	311.609	176.004	188.734	272.166	357.024	217.875	240.03	-0.412444	0.0404514
1711	Acetate kinase	1718.61	1728.99	1088.43	1512.41	1214.62	1409.5	998.203	1323.71	1214.62	1409.5	998.203	1323.71	1563.53	1950.99	978.717	1120.93	910.394	1068.44	-0.411639	0.00970369
2699	Stationary-phase-induced ribosome-associated protein	1663.72	1536.3	1941.38	1540.16	1399.39	952.744	2713.83	2199.51	1399.39	952.744	2713.83	2199.51	812.514	1017.8	3055.38	2766.48	2129.02	2035.11	-0.411376	6.58291e-06
3541	Transcriptional regulator YbhD LysR family	7.87812	8.39105	10.6845	8.7913	9.11695	8.39772	8.74566	12.5278	9.11695	8.39772	8.74566	12.5278	12.6305	7.43583	8.28348	12.1306	7.77745	6.94024	-0.409413	0.0404059
3323	Putative inner membrane protein	33.8475	31.0666	41.3428	32.0039	28.0793	18.2919	58.741	38.6345	28.0793	18.2919	58.741	38.6345	23.1832	19.0878	47.1591	43.1907	43.8762	35.724	-0.408973	0.0260053
1557	FIG138056: a glutathione-dependent thiol reductase	80.6444	96.3777	38.3906	60.6634	37.1638	54.398	42.5951	57.1088	37.1638	54.398	42.5951	57.1088	60.7536	50.2608	34.3291	39.8838	39.1218	47.4137	-0.408052	0.0693482
1820	Cytochrome c-type biogenesis protein CcmG/DsbE thiol:disulfide oxidoreductase	62.6745	57.473	49.2469	38.5443	46.7611	48.1609	40.0334	37.1673	46.7611	48.1609	40.0334	37.1673	66.9414	58.8531	38.7657	31.5977	41.3248	41.5811	-0.407244	0.00176674
4333	Uncharacterized glycyl radical protein YjjI	118.603	108.514	85.1237	73.661	99.8934	58.9436	49.6721	58.3969	99.8934	58.9436	49.6721	58.3969	80.2348	114.342	28.1955	30.158	49.4327	46.4006	-0.405527	0.0221007
199	Alcohol dehydrogenase	3.10419	2.28751	2.75008	3.20333	3.32711	3.38915	13.2584	13.4768	3.32711	3.38915	13.2584	13.4768	6.33387	2.49934	6.68535	4.68096	7.45101	8.1463	-0.403373	0.0272366
4385	D-mannonate oxidoreductase	26.5924	28.0765	21.4959	21.5588	21.0883	29.0835	18.4677	22.2153	21.0883	29.0835	18.4677	22.2153	16.3574	13.9665	12.7431	16.0494	15.5342	15.5264	-0.40135	0.00180515
3317	Integration host factor beta subunit	1073.98	680.216	707.082	779.769	635.701	558.113	986.14	1259.9	635.701	558.113	986.14	1259.9	728.605	873.362	1010.42	1038.52	775.149	1007.24	-0.401088	0.0292464
2369	c-di-GMP phosphodiesterase > PdeD	17.8913	16.1383	13.1799	15.8984	12.6304	10.4962	13.4234	13.7396	12.6304	10.4962	13.4234	13.7396	6.58848	5.11431	11.8946	13.0349	10.6452	10.7298	-0.400745	0.0167099
2940	Cation transport regulator chaB	100.755	100.733	112.699	73.9047	97.6394	61.6804	87.6746	79.1289	97.6394	61.6804	87.6746	79.1289	104.904	83.4563	77.1167	84.1957	72.742	67.0449	-0.400533	0.0129103
3553	Aldose 1-epimerase	295.95	311.269	189.612	261.212	220.346	221.135	149.566	169.06	220.346	221.135	149.566	169.06	275.032	270.892	141.016	141.317	142.27	144.073	-0.400193	0.000834975
2339	Uncharacterized protein YobB	94.6523	106.631	69.9199	78.0678	67.9866	68.8418	88.3821	109.949	67.9866	68.8418	88.3821	109.949	60.5224	54.2402	103.564	96.9247	76.0636	104.982	-0.397251	0.0119316
397	Glycogen synthase ADP-glucose transglucosylase	690.64	585.728	736.6	523.047	613.258	420.104	454.714	378.07	613.258	420.104	454.714	378.07	372.753	274.259	422.414	363.79	362.442	315.452	-0.396034	0.00553772
484	Protein SlyX	78.3234	58.1212	61.6385	48.8491	53.5142	53.2521	58.068	58.5858	53.5142	53.2521	58.068	58.5858	35.1519	40.2038	40.977	56.7161	46.8339	46.0065	-0.393272	0.022121
1157	L-fuculokinase	18.6659	12.9295	11.9397	11.7421	13.0379	9.89806	20.1049	17.3404	13.0379	9.89806	20.1049	17.3404	12.3599	12.3508	18.9252	18.8301	15.3276	15.9048	-0.392384	0.0115254
2481	Probable endopeptidase NlpC	154.199	177.926	108.269	116.314	112.702	130.634	107.077	123.723	112.702	130.634	107.077	123.723	125.533	143.222	114.785	101.895	91.3578	100.166	-0.391788	0.00132859
3619	DNA-binding response regulator KdpE	45.4133	35.4206	40.6322	39.7491	38.9197	35.8227	41.7803	39.5757	38.9197	35.8227	41.7803	39.5757	50.058	43.1437	31.3118	27.435	28.1098	22.7578	-0.390704	0.0104431
1193	Predicted FAD containing dehydrogenase	4.45728	4.61328	3.07674	2.68996	3.74873	3.83338	3.32957	3.34201	3.74873	3.83338	3.32957	3.34201	3.35857	3.01131	2.99178	1.83226	3.19965	2.57203	-0.38822	0.000236051
2689	Diguanylate cyclase > Globin-coupled heme-based oxygen sensor DgcO	23.359	23.4763	24.7998	16.2253	20.5722	14.1887	21.358	23.8071	20.5722	14.1887	21.358	23.8071	25.1696	21.724	21.839	23.2632	20.5655	18.0673	-0.387687	0.046012
1558	Aminoglycosides efflux system AcrAD-TolC inner-membrane proton/drug antiporter AcrD (RND type)	40.3682	36.0213	32.8655	25.9154	30.4159	22.8287	19.4898	20.3752	30.4159	22.8287	19.4898	20.3752	42.263	32.6964	19.721	22.6286	16.0948	14.0144	-0.38651	0.0543594
278	Inner membrane protein YhjD	87.6284	66.0003	109.556	74.2561	83.5941	50.4552	85.9312	72.6256	83.5941	50.4552	85.9312	72.6256	84.9641	63.1683	84.9341	82.1602	69.5139	58.0848	-0.385044	0.0153374
4538	3'(2')5'-bisphosphate nucleotidase	183.713	174.862	184.215	163.739	161.243	129.261	163.446	150.852	161.243	129.261	163.446	150.852	125.03	119.384	128.155	131.482	127.519	99.919	-0.384181	0.00766305
4524	Galactofuranose ABC transporter ATP-binding protein	12.5012	12.3723	7.24	9.22577	11.2794	8.434	11.1918	13.7597	11.2794	8.434	11.1918	13.7597	6.63624	8.19015	9.17883	9.51371	9.1956	9.72971	-0.381864	0.00800238
699	Phage holin	1014.37	731.94	1672.3	740.072	1113.27	559.009	2146.15	1507.17	1113.27	559.009	2146.15	1507.17	1099.33	858.672	2111.95	1824.27	1688.87	1163.42	-0.380036	0.0420254
4764	NMN phosphatase%3B Class B acid phosphatase precursor	40.8316	45.2641	20.9316	27.3038	27.8729	30.9629	25.2555	35.5289	27.8729	30.9629	25.2555	35.5289	31.1268	46.6373	15.6638	22.912	22.4135	32.0123	-0.37937	0.00528305
2523	Uncharacterized protein YdhS	29.8293	25.8149	34.9166	29.3712	29.8435	18.1406	65.6082	71.0695	29.8435	18.1406	65.6082	71.0695	59.142	48.7218	57.7067	76.0294	62.2273	53.7356	-0.378614	0.0428836
2368	UPF0053 inner membrane protein YoaE	45.1174	44.1325	40.0756	32.1998	43.4107	34.1943	45.5482	40.8633	43.4107	34.1943	45.5482	40.8633	36.4588	31.8656	34.7538	29.6916	38.2632	32.4662	-0.378231	3.32089e-07
3935	S-formylglutathione hydrolase	25.3635	35.83	20.8927	34.5934	17.1456	21.2792	22.5897	28.0285	17.1456	21.2792	22.5897	28.0285	29.2969	28.8695	31.3168	28.9144	23.9857	25.4043	-0.377046	0.0573482
588	N-acetylmannosamine-6-phosphate 2-epimerase	33.0284	26.3737	20.1624	21.6628	26.4922	22.8541	12.0918	11.5473	26.4922	22.8541	12.0918	11.5473	18.4332	21.7107	9.51165	11.591	9.0664	12.9333	-0.376577	0.0676772
1162	Lactaldehyde reductase	117.054	93.1239	128.872	33.2848	171.088	45.7627	41.4017	25.8512	171.088	45.7627	41.4017	25.8512	69.2136	68.6753	21.2741	19.4055	40.2012	31.5178	-0.375419	0.0462269
2544	Superoxide dismutase [Cu-Zn] precursor	166.621	130.97	103.571	180.948	106.891	90.7254	89.9713	124.916	106.891	90.7254	89.9713	124.916	53.7327	76.4216	164.089	146.018	103.957	113.493	-0.374511	0.0732608
589	N-acetylmannosamine kinase	42.0677	50.1749	38.6027	34.722	36.181	34.035	17.6662	15.7834	36.181	34.035	17.6662	15.7834	20.1741	30.6768	14.9077	14.594	19.182	12.8818	-0.373829	0.0545957
3397	Soluble aldose sugar dehydrogenase PQQ-dependent	89.8841	69.9478	71.4636	73.782	73.9063	50.2963	79.3434	72.2873	73.9063	50.2963	79.3434	72.2873	43.188	36.1943	95.294	92.0786	78.5432	66.4988	-0.37328	0.0311542
574	Arginine pathway regulatory protein ArgR repressor of arg regulon	153.393	184.632	135.404	155.432	129.263	118.097	102.999	114.559	129.263	118.097	102.999	114.559	96.3616	121.463	97.2555	88.8902	92.3561	104.757	-0.373242	0.0231184
427	Two-component system response regulator OmpR	308.357	287.138	240.955	213.711	217.439	216.272	292.503	284.385	217.439	216.272	292.503	284.385	229.925	235.822	214.675	225.948	237.523	251.246	-0.372316	1.10579e-07
2337	Protease II	59.846	55.9209	44.9119	52.1056	45.4909	42.0944	44.2365	51.5077	45.4909	42.0944	44.2365	51.5077	40.1779	32.8196	40.8448	43.6268	37.7299	40.6453	-0.370869	0.000100447
698	Inner membrane protein YqjK	513.978	551.902	467.179	556.269	420.137	336.852	771.088	1000.84	420.137	336.852	771.088	1000.84	474.169	610.622	1124.42	1126.76	778.34	791.832	-0.370788	0.00252913
2146	Protein-methionine-sulfoxide reductase heme-binding subunit MsrQ	23.3484	28.3784	22.8489	25.4362	17.384	23.9176	45.2799	45.0447	17.384	23.9176	45.2799	45.0447	28.5238	25.1943	53.1757	42.5841	43.4622	48.3403	-0.369999	0.0630174
3946	beta-galactosidase	6.48485	7.27622	4.83781	3.38203	5.89666	4.05642	2.582	4.05814	5.89666	4.05642	2.582	4.05814	5.15939	6.62222	3.09259	2.93588	3.64302	3.35145	-0.368648	0.0045618
42	Adenine deaminase	8.06084	8.30088	7.13271	5.16831	5.58964	6.28435	3.50324	5.00648	5.58964	6.28435	3.50324	5.00648	12.6155	11.6895	2.99412	4.18331	4.94004	4.3661	-0.368007	0.0134303
3544	Molybdenum ABC transporter ATP-binding protein ModC	57.2911	52.3501	57.2955	42.8364	52.1317	43.8583	64.4895	55.9303	52.1317	43.8583	64.4895	55.9303	62.5798	47.9933	54.0691	49.2611	56.7374	44.0366	-0.366999	0.00334719
1590	UPF0214 protein YfeW	18.807	21.8436	13.5945	14.744	15.8512	14.4483	11.3175	11.7892	15.8512	14.4483	11.3175	11.7892	12.5163	10.9676	7.81829	8.98138	9.38607	10.6127	-0.366914	0.00044793
433	Putative transport protein	15.8115	19.7154	13.7743	10.9772	17.0063	11.6989	12.4429	10.3586	17.0063	11.6989	12.4429	10.3586	16.9197	15.4576	10.754	8.88645	8.68688	11.8152	-0.365588	0.0115252
2908	Putative potassium channel protein	73.6125	76.6431	65.5214	68.9322	64.0685	48.7644	41.5837	53.8672	64.0685	48.7644	41.5837	53.8672	41.3713	48.583	36.5824	35.6579	35.907	41.5964	-0.365518	0.0108693
5016	DNA recombination protein RmuC	35.5684	27.7156	30.1434	18.0111	31.9505	23.7193	35.4802	32.4519	31.9505	23.7193	35.4802	32.4519	26.3453	27.3804	21.9481	26.6458	26.4378	25.4405	-0.363426	0.00234839
1463	Uncharacterized ferredoxin-like protein YfhL	38.5493	43.4343	36.4149	30.2771	29.6527	32.4436	28.0999	26.4871	29.6527	32.4436	28.0999	26.4871	32.3166	30.5367	21.5535	18.8036	21.1816	26.6913	-0.36297	0.0196541
3357	Pyruvate dehydrogenase (quinone)	379.213	299.424	368.517	412.715	325.748	232.642	459.88	451.748	325.748	232.642	459.88	451.748	306.28	262.943	553.212	632.612	437.679	339.18	-0.362618	0.000856057
4052	D-sedoheptulose 7-phosphate isomerase	309.125	365.908	179.019	270.389	209.922	253.176	201.855	237.682	209.922	253.176	201.855	237.682	174.002	222.262	213.748	201.232	204.783	226.02	-0.362503	0.0668908
4302	UPF0246 protein YaaA	91.501	77.6849	81.5468	78.8198	62.5144	63.9525	69.9696	77.285	62.5144	63.9525	69.9696	77.285	65.0461	69.6543	53.0932	56.4566	46.4351	57.2774	-0.359936	0.0518596
2127	Shikimate transporter	49.1052	54.5155	44.4502	45.3981	45.8368	61.9859	47.1047	31.1835	45.8368	61.9859	47.1047	31.1835	48.1348	57.3485	34.2731	23.6469	31.5381	33.6612	-0.359428	0.0154698
727	tRNA-binding protein YgjH	12.377	6.12179	13.0298	11.4176	6.86173	4.56804	6.46584	6.15767	6.86173	4.56804	6.46584	6.15767	2.21128	2.50619	5.63109	6.55021	3.932	3.63078	-0.356396	0.047944
2907	YciL protein	383.051	461.383	319.314	305.229	268.774	322.157	303.803	305.159	268.774	322.157	303.803	305.159	245.677	341.552	277.35	215.429	242.718	278.758	-0.355096	0.00761033
708	Uronate isomerase	55.3775	55.5269	40.7478	46.7192	54.0423	44.1383	31.1426	35.3256	54.0423	44.1383	31.1426	35.3256	23.8772	37.7118	28.0107	30.8307	27.5936	31.3743	-0.354927	0.0659946
1963	Nickel/cobalt homeostasis protein RcnB	140.173	135.962	109.098	91.5934	96.973	86.154	183.992	171.437	96.973	86.154	183.992	171.437	87.0831	111.89	119.123	116.711	138.188	159.644	-0.354666	0.0573482
700	ElaB protein	1427.32	1024.64	2272.09	1024.94	1518.73	778.474	1858.48	1497.77	1518.73	778.474	1858.48	1497.77	1664.13	1330.66	1906.45	1729.37	1503.81	1188.92	-0.353821	0.0434492
3537	Aconitase family protein YbhJ	3.59055	3.53893	5.11513	4.02083	3.97542	3.25033	4.19417	8.3139	3.97542	3.25033	4.19417	8.3139	9.88437	7.60035	6.36539	8.03574	3.63389	3.89425	-0.353735	0.075037
2510	Cysteine desulfurase > SufS	154.133	116.341	153.424	154.26	133.894	122.174	102.716	115.392	133.894	122.174	102.716	115.392	135.911	109.088	128.458	146.335	103.251	93.2842	-0.352305	0.0694407
474	Cyclic AMP receptor protein	536.017	676.455	373.626	519.26	402.193	495.998	444.954	553.372	402.193	495.998	444.954	553.372	451.458	686.24	429.749	447.864	412.205	488.604	-0.35172	0.0969418
1623	Uncharacterized protein yfeC	76.7735	74.5813	64.6628	63.6783	59.3761	61.2688	64.4816	51.0998	59.3761	61.2688	64.4816	51.0998	37.0037	47.9873	46.5068	66.6484	45.8679	49.4175	-0.351434	0.0925821
462	Precorrin-2 oxidase @ Sirohydrochlorin ferrochelatase activity of CysG / Uroporphyrinogen-III methyltransferase	58.7138	59.998	46.6162	50.0799	45.0618	46.7935	51.4677	56.4539	45.0618	46.7935	51.4677	56.4539	58.0257	48.8954	45.8651	42.4655	37.9593	49.9057	-0.350096	2.61876e-05
3328	Inner membrane permease YcaM	8.13225	8.68639	6.30481	8.25731	8.39583	6.05912	3.89698	2.49071	8.39583	6.05912	3.89698	2.49071	7.34438	6.61935	3.30104	2.57589	2.59953	2.94432	-0.349893	0.0934865
4769	Quinone oxidoreductase	402.285	323.944	306.143	334.074	327.267	235.13	365.35	358.302	327.267	235.13	365.35	358.302	324.435	234.042	336.619	368.894	305.384	274.178	-0.345363	0.00944275
4604	Entericidin B	67.2077	74.7504	75.8993	74.8038	62.677	45.5312	70.9469	91.2663	62.677	45.5312	70.9469	91.2663	30.5107	36.9024	97.4935	83.259	60.371	86.1649	-0.345332	0.00297762
3921	D-alanyl-D-alanine-carboxypeptidase/endopeptidase AmpH	100.285	99.7423	55.0735	74.1961	72.4988	72.5549	87.3312	96.4288	72.4988	72.5549	87.3312	96.4288	89.1396	84.6814	67.7216	65.9787	85.117	84.6206	-0.345117	1.24553e-06
4965	alpha-D-glucose 1-phosphate phosphatase YihX	131.828	124.219	119.148	92.815	120.267	103.946	135.131	119.124	120.267	103.946	135.131	119.124	119.937	89.9937	118.202	114.413	105.597	105.744	-0.344933	0.000715
3461	Putative structural protein	68.4787	61.5904	61.7496	44.2462	52.139	42.1149	70.9862	56.7812	52.139	42.1149	70.9862	56.7812	48.678	40.81	58.4236	45.2588	58.1776	47.0598	-0.344245	0.00851832
2759	FIG005189: putative transferase clustered with tellurite resistance proteins TehA/TehB	41.581	31.0692	52.1627	33.0954	45.908	22.4323	42.6619	31.3533	45.908	22.4323	42.6619	31.3533	30.4341	23.0972	46.6945	39.8989	30.1053	26.9382	-0.344202	0.0564849
1315	gamma-aminobutyrate (GABA) permease	10.3397	9.1918	10.6183	11.6535	10.4696	7.45559	18.2501	14.9287	10.4696	7.45559	18.2501	14.9287	16.7234	14.2966	16.4437	17.6881	17.5495	11.7942	-0.344177	0.0374203
220	Xylose activator XylR (AraC family)	15.9366	16.6158	12.2672	15.5234	15.8795	12.601	20.488	19.2801	15.8795	12.601	20.488	19.2801	18.2258	18.4397	19.3128	21.0187	15.3011	19.3378	-0.344126	0.0254479
1624	c-di-GMP phosphodiesterase > PdeA	27.51	34.237	29.5928	29.0542	27.4975	25.1905	45.3483	36.1948	27.4975	25.1905	45.3483	36.1948	28.2132	26.123	36.023	35.1363	37.2014	34.1762	-0.342573	0.00207956
781	Protein ygiW precursor	634.021	466.971	779.669	528.586	548.029	281.395	570.297	643.4	548.029	281.395	570.297	643.4	740.955	742.294	770.579	743.107	464.216	508.496	-0.341069	0.00142035
4106	Rho-specific inhibitor of transcription termination (YaeO)	285.869	275.084	267.306	203.942	243.152	175.817	188.192	211.223	243.152	175.817	188.192	211.223	159.531	173.148	175.764	183.161	168.059	179.119	-0.339976	0.0130391
1821	Cytochrome c heme lyase subunit CcmL / Cytochrome c heme lyase subunit CcmH	57.7902	52.9317	51.6047	36.6025	52.3587	41.8451	53.547	35.3295	52.3587	41.8451	53.547	35.3295	46.0262	43.1944	38.7318	32.9703	38.1326	38.6559	-0.33937	0.00721328
3955	Cytosine deaminase	212.043	207.286	135.115	194.62	178.243	175.336	264.057	270.571	178.243	175.336	264.057	270.571	180.544	153.296	189.331	206.353	221.852	208.01	-0.338914	0.00299148
4978	Uncharacterized protein YihM	9.2059	9.62993	6.17809	4.78763	6.38654	6.04741	9.87672	11.2872	6.38654	6.04741	9.87672	11.2872	5.07132	6.82824	5.66615	6.60863	9.41717	9.50761	-0.337896	0.000190439
2826	Universal stress protein E	377.239	341.929	340.447	309.646	332.113	223.188	293.479	329.46	332.113	223.188	293.479	329.46	316.195	326.234	296.752	324.736	244.08	263.774	-0.337336	0.0324577
4619	Transcriptional regulator YjdC AcrR family	322.205	237.901	278.595	248.112	305.582	206.606	223.817	248.074	305.582	206.606	223.817	248.074	272.414	245.95	228.348	246.776	185.012	203.008	-0.336175	0.0368426
1706	Probable glutathione S-transferase YfcF homolog	42.4744	47.0999	33.8485	38.3153	39.6539	29.1653	40.997	42.8721	39.6539	29.1653	40.997	42.8721	47.2223	47.3566	54.4065	48.0958	38.2319	39.9893	-0.335941	0.0257973
3607	Deoxyribodipyrimidine photolyase	76.8418	50.2815	81.5879	66.9323	75.1107	50.7052	69.9405	53.3424	75.1107	50.7052	69.9405	53.3424	37.5985	25.0251	68.2913	61.6569	52.2882	40.6952	-0.334155	0.0399424
1604	Phosphotransferase system phosphocarrier protein HPr	3633.12	4524.41	2393.16	3437.98	3087.17	3263.41	2599.08	3840.55	3087.17	3263.41	2599.08	3840.55	2886.53	3561.61	1679.44	1784.34	2304.91	2824.69	-0.33195	0.0192209
4989	GTP-binding protein EngB	88.9531	76.3486	76.1613	62.8907	72.4273	68.4881	92.9024	95.7919	72.4273	68.4881	92.9024	95.7919	62.3941	64.7346	78.3959	69.5869	73.0868	63.9406	-0.331451	0.00078612
549	Type II restriction adenine-specific methylase	8.56083	11.0678	10.1167	11.4984	9.32804	10.1983	10.644	13.6369	9.32804	10.1983	10.644	13.6369	12.6319	9.19433	10.9725	8.69476	8.21944	9.49806	-0.331226	0.0929122
4884	Catalase-peroxidase KatG	1849.47	1385.19	1832.57	1511.24	1619.35	1334.8	924.222	1007.32	1619.35	1334.8	924.222	1007.32	995.988	1066.22	891.088	935.011	735.825	678.109	-0.330325	0.0305758
3542	6-phosphogluconolactonase	555.05	505.496	540.324	455.348	538.307	359.671	583.205	543.389	538.307	359.671	583.205	543.389	564.566	396.92	561.78	555.525	532.711	463.943	-0.330031	0.0150804
756	Zinc transporter ZupT	108.614	112.803	117.189	83.8449	100.182	98.659	128.572	95.7507	100.182	98.659	128.572	95.7507	105.342	87.3919	125.806	85.7959	110.147	98.8574	-0.329892	0.0664443
396	Glucose-1-phosphate adenylyltransferase	810.247	701.54	815.831	668.795	729.063	508.969	413.16	395.545	729.063	508.969	413.16	395.545	430.574	368.437	408.278	394.72	370.782	333.582	-0.327222	0.00957537
594	[4Fe-4S]-AdoMet protein YhcC	40.4071	38.4401	45.6182	29.5395	40.1829	32.8221	32.2679	23.6233	40.1829	32.8221	32.2679	23.6233	39.4451	37.0618	24.5556	19.2844	25.8117	23.401	-0.326956	0.0737831
1056	Isopentenyl-diphosphate Delta-isomerase	45.044	43.2001	59.9647	50.7865	44.1712	36.8513	61.77	52.6098	44.1712	36.8513	61.77	52.6098	28.6544	38.3838	71.6052	71.405	51.4097	47.1917	-0.326869	0.000263453
2334	FIG004088: inner membrane protein YebE	87.8855	72.6979	62.4019	48.6271	48.9154	48.4773	63.2072	66.486	48.9154	48.4773	63.2072	66.486	86.5167	62.0864	63.3169	60.4976	76.9302	67.1695	-0.326132	0.0592979
4727	Protein PhnO	55.8733	44.6916	41.7979	44.6444	47.2749	41.4967	73.627	59.1245	47.2749	41.4967	73.627	59.1245	26.161	30.6006	66.8159	57.5252	58.8625	51.3532	-0.325191	0.0401603
2622	Diguanylate cyclase > Zinc-regulated DgcZ	32.04	39.7879	27.2085	19.3278	22.7494	24.2429	40.2088	36.5519	22.7494	24.2429	40.2088	36.5519	39.5939	32.0805	26.362	29.3646	35.6532	35.8574	-0.325057	0.00161062
1201	Electron transfer flavoprotein-quinone oxidoreductase YgcN	16.7251	16.4954	13.7527	16.2053	14.8344	14.3107	16.3452	17.6402	14.8344	14.3107	16.3452	17.6402	16.4722	15.7793	10.8457	15.0045	14.2396	11.723	-0.324512	0.0232605
2762	Glucans biosynthesis protein D precursor	81.787	95.2676	47.1898	55.9587	59.5126	65.2908	139.43	166.282	59.5126	65.2908	139.43	166.282	60.1233	60.1194	119.802	126.265	137.267	148.59	-0.32411	0.000198014
4601	Class C beta-lactamase > BlaEC family	23.5708	25.0797	22.2284	21.07	20.2795	22.1332	17.9783	18.4953	20.2795	22.1332	17.9783	18.4953	17.4892	13.4959	13.0514	13.4643	13.599	16.9066	-0.323644	0.00599442
3543	Phosphatase YbhA	73.3777	68.022	48.3073	55.6901	52.8202	55.9905	58.08	60.2397	52.8202	55.9905	58.08	60.2397	84.5308	55.2297	51.9907	54.0108	49.6794	57.8239	-0.323601	0.0051111
4593	Miniconductance mechanosensitive channel MscM	36.1117	37.3413	24.9009	30.7528	27.8284	33.9625	32.2459	36.1843	27.8284	33.9625	32.2459	36.1843	40.4388	36.0916	29.0122	28.3808	27.5956	31.1772	-0.323514	9.56905e-05
389	Low-affinity gluconate/H+ symporter GntU	7.63848	7.34134	8.01191	4.53083	8.73945	7.52449	6.17157	5.32995	8.73945	7.52449	6.17157	5.32995	19.8678	14.4695	3.49581	3.11758	6.67209	5.45256	-0.322556	0.0101203
323	Universal stress protein B	152.248	118.679	244.74	138.229	165.624	67.1542	184.834	106.71	165.624	67.1542	184.834	106.71	93.4391	83.7046	200.112	137.048	139.855	109.322	-0.321219	0.0680009
3837	HMP-PP hydrolase (pyridoxal phosphatase) Cof detected in genetic screen for thiamin metabolic genes	41.4432	39.4003	44.1485	33.1789	31.4992	26.6837	31.7941	30.5447	31.4992	26.6837	31.7941	30.5447	26.3189	29.8568	31.9722	32.4771	34.9943	33.7429	-0.320275	0.0586402
307	Starvation lipoprotein Slp	2215.34	2684.49	2485.21	2717.6	2096.98	1499.69	1095.45	1087.69	2096.98	1499.69	1095.45	1087.69	1124.63	1398.48	1389.97	1419.7	905	957.971	-0.319533	0.0657822
2406	MltA-interacting protein MipA	362.934	389.314	225.792	221.106	282.696	306.811	315.799	387.278	282.696	306.811	315.799	387.278	383.367	406.221	278.637	275.37	293.5	356.002	-0.318953	1.56145e-08
4131	2345-tetrahydropyridine-26-dicarboxylate N-succinyltransferase	1045	1280.09	794.57	922.525	788.544	931.317	538.118	509.093	788.544	931.317	538.118	509.093	671.768	623.393	484.699	453.503	465.549	481.038	-0.318612	0.001653
3393	Undecaprenyl-diphosphatase BcrC conveys bacitracin resistance	177.873	170.9	140.973	115.884	141.984	160.694	224.058	169.771	141.984	160.694	224.058	169.771	238.276	191.236	133.042	110.725	189.958	161.245	-0.31786	0.0111529
3539	Inner membrane protein YbhI	0.549469	1.35224	0.912525	1.22171	0.719606	0.671827	2.15838	4.2489	0.719606	0.671827	2.15838	4.2489	2.56749	2.09514	2.70868	6.0843	1.5218	2.68999	-0.316464	0.0894752
1267	Acylphosphate phosphohydrolase / [NiFe] hydrogenase metallocenter assembly protein HypF	112.134	93.9394	90.3229	81.5694	106.402	87.337	184.441	148.726	106.402	87.337	184.441	148.726	119.175	83.1784	123.122	126.938	108.61	103.664	-0.315441	0.0344431
1742	ElaB protein	2292.51	1650.21	3589.43	1649.73	2356.49	1073.26	3180.65	1934.86	2356.49	1073.26	3180.65	1934.86	2288.7	2614.14	3099.87	2477.44	2386.22	1843.49	-0.314415	0.0497781
3919	SbmA protein	24.2244	26.2653	19.7421	11.6313	21.6718	18.1476	38.9604	29.125	21.6718	18.1476	38.9604	29.125	24.8906	18.4547	24.4624	20.7423	31.2773	27.2544	-0.31421	0.00300267
2572	7-alpha-hydroxysteroid dehydrogenase	98.8869	108.182	113.441	108.234	115.745	94.082	450.495	457.854	115.745	94.082	450.495	457.854	379.684	320.676	345.487	360.933	369.109	348.442	-0.313326	0.0586092
1874	Inner membrane protein YohK	70.7995	68.7948	133.884	121.305	109.821	72.1238	154.872	86.7844	109.821	72.1238	154.872	86.7844	60.4012	91.8498	121.431	104.378	82.1483	78.6677	-0.309298	0.0380149
3143	Maf-like protein YceF	161.046	161.115	142.82	137.571	122.375	111.73	168.86	174.255	122.375	111.73	168.86	174.255	97.7302	115.689	169.571	142.638	143.735	153.992	-0.304637	0.0411278
1167	NADPH-dependent 7-cyano-7-deazaguanine reductase	54.9708	66.2359	44.6165	49.6123	50.6147	44.6134	56.5861	52.6513	50.6147	44.6134	56.5861	52.6513	46.0469	42.3179	48.5906	47.3868	43.9537	47.0627	-0.303444	0.00413191
428	Osmolarity sensory histidine kinase EnvZ	95.3733	94.7012	73.8092	83.0356	70.603	87.207	102.842	106.173	70.603	87.207	102.842	106.173	79.36	71.9217	84.6403	79.6664	93.6023	87.7012	-0.301	2.36914e-05
5116	Phosphate ABC transporter permease protein PstC (TC 3.A.1.7.1)	50.8246	54.693	45.9144	37.7022	43.3804	48.4869	59.2249	56.694	43.3804	48.4869	59.2249	56.694	37.5151	27.1233	52.0411	49.0396	47.5854	48.6979	-0.300264	0.00441778
5053	Uncharacterized protein EC-HemY in Proteobacteria (unrelated to HemY-type PPO in GramPositives)	202.441	206.236	137.456	176.037	159.67	172.322	186.06	223.429	159.67	172.322	186.06	223.429	218.888	189.642	173.551	183.034	190.333	182.774	-0.30022	0.0146415
2831	Dienelactone hydrolase and related enzymes	58.0441	38.4918	55.4114	50.5501	45.5374	35.4551	37.3319	52.3519	45.5374	35.4551	37.3319	52.3519	57.1292	41.4563	46.9734	50.1294	36.8054	34.3818	-0.299121	0.0642179
20	Putative transport protein YidE	95.6569	94.0568	97.796	42.0522	110.252	59.9798	54.654	37.6119	110.252	59.9798	54.654	37.6119	67.1831	52.248	32.3969	27.196	52.5651	42.782	-0.298854	0.0127006
3396	Uncharacterized glutathione S-transferase-like protein	307.017	247.891	297.785	220.44	263.68	227.082	264.741	208.274	263.68	227.082	264.741	208.274	280.684	230.337	231.884	215.783	227.739	186.403	-0.296536	0.018087
1001	Agmatinase	94.9633	104.139	75.1531	90.1321	57.1419	91.1703	118.206	122.642	57.1419	91.1703	118.206	122.642	119.346	96.0064	97.5825	76.3124	107.731	88.7675	-0.296466	0.0737831
3645	Magnesium and cobalt efflux protein CorC	352.976	352.119	332.997	445.859	307.159	290.214	289.119	319.789	307.159	290.214	289.119	319.789	340.19	337.86	282.431	312.873	232.129	254.006	-0.295514	0.0154011
3904	Pyrimidine/purine nucleoside phosphorylase PpnP	111.013	102.408	90.3789	77.2968	78.1048	68.6744	77.9091	88.187	78.1048	68.6744	77.9091	88.187	128.95	112.446	69.7896	64.2036	66.3612	69.6946	-0.294689	0.0566155
4355	L-galactonate-5-dehydrogenase	2.07368	2.91618	1.21182	0.692304	2.23358	1.14	1.64431	1.43172	2.23358	1.14	1.64431	1.43172	4.25337	3.99742	0.720105	0.769954	1.35103	1.23815	-0.292762	0.0784327
2829	Murein peptide ABC transporter substrate-binding protein (requires DppBCDF)	54.7524	49.7517	44.5916	35.3813	46.7641	36.8822	63.0746	55.936	46.7641	36.8822	63.0746	55.936	76.3564	62.2302	44.771	40.8059	51.0186	47.2648	-0.290137	3.35146e-05
4905	Transcriptional (co)regulator CytR	92.0384	92.4634	65.3811	64.087	74.5703	62.4178	57.5793	72.1759	74.5703	62.4178	57.5793	72.1759	76.7935	74.7527	55.8734	51.4951	64.6596	72.4443	-0.288436	0.000215246
4136	Deoxyguanosinetriphosphate triphosphohydrolase subgroup 1	43.9607	38.0276	32.9386	29.0982	31.9985	31.5655	30.4955	27.7105	31.9985	31.5655	30.4955	27.7105	42.996	33.7014	25.985	28.0196	27.6496	28.6731	-0.286662	0.000171153
386	Quercetin 23-dioxygenase > YhhW	143.254	100.013	102.912	91.9024	84.828	87.7871	114.172	89.9831	84.828	87.7871	114.172	89.9831	61.8439	52.2201	95.8361	85.748	106.605	74.3662	-0.286315	0.0952848
395	Limit dextrin alpha-16-maltotetraose-hydrolase	420.007	426.96	352.104	395.864	325.04	291.054	205.946	236.807	325.04	291.054	205.946	236.807	163.182	154.145	205.625	228.208	194.532	203.667	-0.286146	0.0429552
3602	Lactam utilization protein LamB	179.77	173.922	136.806	158.33	149.723	148.942	158.463	169.46	149.723	148.942	158.463	169.46	207.2	180.765	160.545	161.654	143.208	138.099	-0.286046	0.00603469
3261	Succinyl-CoA synthetase alpha subunit-related enzymes	206.867	151.324	187.983	184.575	160.947	138.031	209.494	213.966	160.947	138.031	209.494	213.966	150.537	132.845	215.306	204.306	171.664	163.543	-0.285459	2.41169e-05
2702	Antitoxin HigA	66.3527	65.5967	58.2388	94.4303	46.5526	48.9261	125.127	121.9	46.5526	48.9261	125.127	121.9	66.2368	75.5499	127.595	123.305	111.793	71.9168	-0.283075	0.0364655
2976	Endo-type membrane-bound lytic murein transglycosylase A (EC 4.2.2.n2)	133.304	115.934	130.541	88.437	119.113	103.73	96.9698	81.082	119.113	103.73	96.9698	81.082	91.8804	75.4788	69.8149	59.3024	68.8197	67.9221	-0.282785	0.0105856
3296	Membrane alanine aminopeptidase N	243.162	223.639	147.733	221.967	176.979	194.38	213.314	285.216	176.979	194.38	213.314	285.216	226.853	191.681	202.191	222.764	213.772	220.556	-0.281868	0.0977685
1582	Ethanolamine utilization polyhedral-body-like protein EutK	27.7043	20.8411	26.9438	27.3797	20.1557	19.8368	26.4574	20.698	20.1557	19.8368	26.4574	20.698	15.2322	10.6611	28.3385	25.1549	21.6339	18.157	-0.280453	0.00312141
295	Chaperone HdeB	7476.03	8162.29	6582.01	7880.77	6021.46	4391.16	4669.87	5535.58	6021.46	4391.16	4669.87	5535.58	3787.82	4829.26	6879.32	7264.12	4484.47	5534.22	-0.279363	0.00989732
2687	Probable glutamate/gamma-aminobutyrate antiporter	4018.57	3732.79	5731.32	5090.79	4923.86	2758.52	4032.68	3361.59	4923.86	2758.52	4032.68	3361.59	2472.82	1917.37	6080.87	6079.73	3517.48	3185.12	-0.279107	0.041974
1814	ABC transporter involved in cytochrome c biogenesis ATPase component CcmA	53.9415	44.6522	37.1104	37.2148	39.9551	39.7109	39.1952	34.7912	39.9551	39.7109	39.1952	34.7912	39.1033	40.9179	37.2777	31.4712	40.4907	34.004	-0.277924	0.0030512
4256	Glutathione-regulated potassium-efflux system ancillary protein KefF	55.36	51.8745	48.8976	38.2579	45.5297	35.0449	55.2473	47.663	45.5297	35.0449	55.2473	47.663	36.0551	32.7695	53.3488	38.7955	54.2483	55.839	-0.277438	0.0373829
3137	3-oxoacyl-[acyl-carrier protein] reductase FadG	947.67	1038.79	974.229	832.224	867.651	935.184	888.438	857.186	867.651	935.184	888.438	857.186	956.671	718.746	667.511	649.09	740.286	678.666	-0.276109	0.000162629
4088	Hydroxyacylglutathione hydrolase	58.2055	48.1424	51.5626	49.2564	54.9887	45.8091	45.5688	39.2122	54.9887	45.8091	45.5688	39.2122	47.8153	46.199	34.1936	42.1561	36.5635	30.767	-0.275662	0.0306676
3843	DNA-binding protein HU-beta	2796.75	3058.84	2578.27	1605.42	2378.91	2600.27	2614.02	1780.11	2378.91	2600.27	2614.02	1780.11	1869.21	2475.72	1459.84	1125.68	1831.61	1650.45	-0.275641	0.0495281
1022	Protein of unknown function DUF541	559.974	461.109	556.921	439.957	484.624	398.799	431.587	393.023	484.624	398.799	431.587	393.023	431.37	327.405	378.863	367.625	380.693	354.223	-0.274942	0.0113905
2352	Tail-specific protease precursor	262.143	261.126	290.41	234.002	250.119	249.789	372.81	298.676	250.119	249.789	372.81	298.676	314.092	236.032	261.212	238.455	287.88	251.819	-0.274367	0.00883204
3552	Galactokinase	135.148	122.42	98.3623	92.6849	109.247	91.8343	67.9293	74.3412	109.247	91.8343	67.9293	74.3412	101.49	91.5549	58.5767	69.1848	71.0327	73.2576	-0.274204	0.00038086
3229	Uncharacterized protein YccJ	1542.12	1126.57	1729.04	1501.47	1403.37	804.389	1562.31	1398.86	1403.37	804.389	1562.31	1398.86	1804.78	1628.5	1597.29	1744.6	1262.14	1253.75	-0.273603	0.0420839
972	FIG002060: uncharacterized protein YggL	230.58	268.523	225.781	224.677	220.899	168.707	206.588	225.027	220.899	168.707	206.588	225.027	211.674	171.124	209.306	219.567	177.517	203.709	-0.273119	0.0523478
2593	Uncharacterized serine protease YdgD	70.1226	68.2301	69.2905	61.581	57.3884	54.1596	68.2674	57.4454	57.3884	54.1596	68.2674	57.4454	71.3391	60.9677	69.6584	58.8204	51.769	59.605	-0.270597	0.0017924
4502	Putative HTH-type transcriptional regulator YjgJ TetR family	17.4485	16.4899	18.0875	15.4999	13.4015	14.1701	21.9753	21.1067	13.4015	14.1701	21.9753	21.1067	23.7789	21.7071	19.7302	18.6664	17.7569	19.4821	-0.270386	0.0369009
2477	Integration host factor alpha subunit	1490.82	1541.18	1722.71	1431.24	1331.91	1205.09	1542.4	1295.14	1331.91	1205.09	1542.4	1295.14	997.651	1203.72	1262.38	1190.38	1331.91	1112.13	-0.270323	0.0566412
969	FIG001341: Probable Fe(2+)-trafficking protein YggX	140.766	102.324	98.0672	93.5929	92.6694	95.3479	148.222	133.304	92.6694	95.3479	148.222	133.304	97.7442	98.424	111.374	109.105	129.671	113.896	-0.269154	0.0241162
688	L-serine dehydratase beta subunit / L-serine dehydratase alpha subunit	13.3654	12.0933	13.0175	8.84772	11.2857	12.147	11.3867	11.6313	11.2857	12.147	11.3867	11.6313	7.9447	6.11401	9.22368	8.70002	7.5673	7.84523	-0.266659	0.0963805
5106	ATP synthase F0 sector subunit c	3736.39	3771.12	3336.54	2443.07	3554.27	3577.68	3964.78	2646.61	3554.27	3577.68	3964.78	2646.61	3729.2	2672.51	2256.88	1871.46	2993.94	2385.96	-0.266603	0.0149222
4583	RNA-binding protein Hfq	833.642	704.459	783.443	768.663	675.778	562.844	865.779	750.808	675.778	562.844	865.779	750.808	777.084	659.412	737.968	701.583	756.141	700.575	-0.265214	0.00203599
1872	SanA protein	19.4459	22.9959	13.3917	16.1008	14.5369	13.7327	21.9611	30.5134	14.5369	13.7327	21.9611	30.5134	15.2478	18.1981	21.2071	18.85	22.5298	26.388	-0.264824	0.0302087
2497	3-dehydroquinate dehydratase I	131.044	113.067	113.425	102.347	110.805	98.3374	100.351	97.1027	110.805	98.3374	100.351	97.1027	121.447	84.2259	98.2047	93.4786	92.4849	85.3367	-0.26455	0.00231711
559	Acryloyl-CoA reductase AcuI/YhdH	208.003	188.174	188.814	147.38	191.566	156.848	130.637	110.742	191.566	156.848	130.637	110.742	183.179	157.583	120.271	110.615	99.7499	113.671	-0.264356	0.05046
4995	Periplasmic thiol:disulfide interchange protein DsbA	388.991	509.342	353.585	325.488	368.306	375.72	312.602	247.331	368.306	375.72	312.602	247.331	240.968	213.432	224.408	187.856	224.259	225.612	-0.261058	0.00412265
1276	PTS system glucitol/sorbitol-specific IIB component / PTS system glucitol/sorbitol-specific IIC component 2	4.79834	5.69718	2.94139	3.10626	4.06931	3.16908	3.22408	2.44107	4.06931	3.16908	3.22408	2.44107	3.69573	4.17281	2.23233	1.38851	2.72783	4.25806	-0.260313	0.00164402
4097	Methionine ABC transporter substrate-binding protein	341.455	365.899	332.626	349.5	315.518	303.361	392.414	361.997	315.518	303.361	392.414	361.997	308.62	243.21	314.413	318.911	287.402	284.482	-0.258948	0.0709066
1159	Fucose permease	2.85335	2.79373	1.30736	1.78309	2.5185	1.65552	1.68596	1.60143	2.5185	1.65552	1.68596	1.60143	2.54144	2.18621	1.01701	1.47218	0.828497	1.61749	-0.257268	0.0835791
4809	Acetate operon repressor IclR	59.1413	62.0155	34.1436	56.2967	44.9397	59.6171	38.9846	51.1294	44.9397	59.6171	38.9846	51.1294	46.1693	38.6934	29.3855	33.7098	33.2409	41.3834	-0.257199	0.0153539
4142	Glutamate-1-semialdehyde 21-aminomutase	251.291	276.628	170.539	234.446	176.244	253.249	283.375	263.11	176.244	253.249	283.375	263.11	274.141	207.859	206.242	208.729	242.757	214.79	-0.251604	0.0548867
5107	ATP synthase F0 sector subunit b	2368.71	3244.42	1544.86	2399.3	2067.12	2747.13	2064.98	2369.8	2067.12	2747.13	2064.98	2369.8	2372.09	2398.79	1504.47	1638.1	1930.98	1967.29	-0.250921	0.021609
1696	Flavin prenyltransferase UbiX	66.0337	69.8709	39.1481	53.493	42.6732	47.7697	94.1992	97.4374	42.6732	47.7697	94.1992	97.4374	52.3787	47.8043	80.4813	73.7703	89.0771	87.9769	-0.250107	0.041523
1285	Carbon storage regulator	768.387	769.604	837.568	766.945	592.44	635.178	583.5	530.737	592.44	635.178	583.5	530.737	544.169	645.664	536.119	543.351	452.096	501.759	-0.248999	0.00989576
2434	ABC transporter substrate-binding protein YnjB	52.093	49.8487	45.2652	48.3906	46.865	39.8429	40.0713	37.5009	46.865	39.8429	40.0713	37.5009	48.263	34.2264	36.3829	36.8106	38.0852	33.3504	-0.248789	0.0270289
5111	ATP synthase beta chain	1965.05	2291.8	1329.82	1869.01	1671.95	2047.13	1609.35	1821.24	1671.95	2047.13	1609.35	1821.24	1721.12	1458.52	1128.08	1298.8	1415.39	1466.36	-0.243573	0.00672563
221	D-xylose ABC transporter permease protein XylH	7.17893	4.83748	5.71017	3.91042	4.42748	5.23353	5.00938	4.36172	4.42748	5.23353	5.00938	4.36172	8.55174	8.15499	4.41933	3.22939	4.18482	4.9683	-0.240528	0.0272366
1990	Multidrug efflux system MdtABC-TolC membrane fusion component MdtA	84.8018	55.0273	85.435	71.4712	66.2189	32.4321	30.246	43.8455	66.2189	32.4321	30.246	43.8455	106.774	82.2056	39.7097	59.8127	28.036	30.5861	-0.238915	0.0720541
294	Chaperone HdeA	10990.7	11649.3	13314.8	11363.8	10747.5	7449.56	8180.3	8019.04	10747.5	7449.56	8180.3	8019.04	7096.6	8767.29	10703.3	10135.5	6958.77	7941.73	-0.236072	6.95236e-05
3437	Uncharacterized zinc-finger containing protein YbiI	103.742	84.5441	92.0868	107.358	81.714	69.3161	93.9976	93.2545	81.714	69.3161	93.9976	93.2545	37.8583	37.5084	116.382	108.244	92.0854	94.6626	-0.234125	0.0100548
394	14-alpha-glucan (glycogen) branching enzyme GH-13-type	686.228	674.108	589.487	664.918	566.208	480.83	320.52	356.39	566.208	480.83	320.52	356.39	309.241	254.547	322.202	363.564	310.093	310.272	-0.232879	0.0892176
306	Transcriptional regulator DctR LuxR family	128.755	160.024	130.091	214.595	107.3	99.5007	87.4327	118.496	107.3	99.5007	87.4327	118.496	97.9539	74.3405	143.903	171.841	78.2217	115.365	-0.232425	0.0291101
269	beta-14-glucanase (cellulase)	66.5239	51.8768	54.8733	45.9962	52.1351	60.8279	66.7381	56.5218	52.1351	60.8279	66.7381	56.5218	7.317	6.44581	41.9242	36.1238	52.8973	47.2241	-0.231522	0.00543443
450	Ribulose-phosphate 3-epimerase	220.004	221.837	171.062	211.72	202.426	219.947	271.225	291.028	202.426	219.947	271.225	291.028	208.624	177.129	243.482	255.137	232.603	239.297	-0.231086	0.0086682
4533	Peptide-methionine (S)-S-oxide reductase MsrA	173.106	164.18	132.893	169.167	146.724	137.674	171.951	187.585	146.724	137.674	171.951	187.585	153.892	141.836	198.289	207.275	172.008	162.27	-0.229907	0.0484138
3390	5-amino-6-(5-phospho-D-ribitylamino)uracil phosphatase YbjI	26.8143	23.5809	24.4764	17.1758	26.2856	21.9971	33.5601	25.6313	26.2856	21.9971	33.5601	25.6313	40.5258	28.0744	22.8157	25.0228	25.6737	25.0474	-0.229859	0.0212907
2885	Putative oxidoreductase	164.823	137.699	136.745	115.902	141.784	111.298	122.337	148.356	141.784	111.298	122.337	148.356	220.139	155.917	111.263	125.649	141.363	142.531	-0.229083	0.0235279
4313	DNA-binding transcriptional dual regulator Rob	312.319	295.753	260.921	293.102	270.602	255.275	304.098	311.919	270.602	255.275	304.098	311.919	334.63	323.993	276.501	301.137	253.259	257.759	-0.228332	0.00850839
4603	Small multidrug resistance (SMR) efflux transporter > SugE quaternary ammonium compounds	34.1173	37.9943	37.901	43.6048	34.768	33.9629	57.5521	47.5319	34.768	33.9629	57.5521	47.5319	48.4168	52.4882	57.4929	41.7267	39.3448	39.1068	-0.225591	0.0732608
4519	UPF0307 protein YjgA	135.935	138.534	120.026	128.37	125.384	117.577	167.116	164.083	125.384	117.577	167.116	164.083	138.976	147.031	170.7	172.658	150.096	149.045	-0.225337	0.0175826
5118	Phosphate ABC transporter ATP-binding protein PstB (TC 3.A.1.7.1)	101.409	99.9557	82.1299	68.5785	87.1357	75.5338	88.9311	94.3882	87.1357	75.5338	88.9311	94.3882	57.7738	48.8446	87.4761	91.9018	86.1815	86.0632	-0.223429	0.041523
4490	Cytosol aminopeptidase PepA	262.406	256.99	227.522	247.49	231.167	260.501	284.938	289.674	231.167	260.501	284.938	289.674	311.287	266.1	236.698	244.081	274.563	245.869	-0.221631	0.0037924
2812	ATP-dependent 23S rRNA helicase DbpA	80.7701	77.6934	73.7839	84.0996	78.6972	69.1938	65.7181	55.3452	78.6972	69.1938	65.7181	55.3452	53.4947	40.9689	79.6911	75.1415	60.8301	55.3111	-0.221039	0.0290148
3174	N-methyl-L-tryptophan oxidase SolA	163.849	160.982	107.277	139.074	141.883	151.527	136.254	166.7	141.883	151.527	136.254	166.7	169.896	156.658	117.122	136.177	125.657	146.481	-0.219857	0.0147533
5105	ATP synthase F0 sector subunit a	1136.6	1286.22	978.382	819.458	1171.47	1094.45	1088.77	917.772	1171.47	1094.45	1088.77	917.772	1277.55	1015.54	768.183	701.976	977.293	909.328	-0.219351	0.000634301
2697	Peroxiredoxin OsmC	657.317	544.743	751.53	671.038	543.769	436.276	707.896	578.128	543.769	436.276	707.896	578.128	544.519	686.196	835.572	841.801	695.091	579.07	-0.218969	0.00441154
4595	Inner membrane transporter YjeM	8.64679	7.63887	8.73885	4.16724	8.13925	8.24221	23.5821	14.8273	8.13925	8.24221	23.5821	14.8273	12.9607	9.4395	13.1827	7.31395	18.7094	12.5573	-0.218443	0.0933669
3820	Multidrug efflux system AcrAB-TolC inner-membrane proton/drug antiporter AcrB (RND type)	228.8	251.84	193.584	189.914	213.52	236.013	276.296	238.249	213.52	236.013	276.296	238.249	217.145	176.729	197.253	180.73	254.828	226.366	-0.216877	5.7211e-05
4962	Uncharacterized GNAT family acetyltransferase YiiD	145.671	140.19	113.178	136.003	135.366	134.084	109.016	128.415	135.366	134.084	109.016	128.415	169.414	136.613	104.784	113.529	105.954	106.831	-0.214002	0.0246399
1602	PTS system glucose-specific IIA component	2296.31	2347.99	2232.12	1993.63	2339.59	1961.4	1667.48	2043.61	2339.59	1961.4	1667.48	2043.61	1606.99	1388.65	1092.79	1130.53	1427.6	1551.33	-0.213299	0.0566155
4354	Phosphatidylglycerol--membrane-oligosaccharide glycerophosphotransferase	83.0091	90.6126	55.9507	64.3207	61.6486	77.1419	48.8492	56.6943	61.6486	77.1419	48.8492	56.6943	61.1878	50.6309	33.8647	32.9118	54.5565	56.7449	-0.21297	0.000139251
146	Transcriptional regulator SlmA TetR family	112.084	103.523	86.176	97.652	101.982	113.131	116.537	113.148	101.982	113.131	116.537	113.148	100.805	84.0154	83.6842	99.7645	86.8762	108.686	-0.210643	0.032731
763	UPF0441 protein YgiB	598.981	510.823	460.476	469.045	489.414	441.558	403.41	484.466	489.414	441.558	403.41	484.466	459.127	365.432	433.709	482.371	429.633	449.453	-0.206719	0.0911528
4778	Glycerol-3-phosphate acyltransferase	138.253	139.214	91.0802	119.538	104.509	123.211	126.877	144.2	104.509	123.211	126.877	144.2	124.963	129.569	115.283	117.301	128.909	140.087	-0.205782	0.0108585
701	Periplasmic protein YqjC	788.431	626.564	939.379	676.811	750.266	409.627	639.118	691.598	750.266	409.627	639.118	691.598	622.791	639.605	847.74	901.453	703.173	722.715	-0.204655	0.0462615
2535	Murein DD-endopeptidase MepH	99.8466	118.537	56.7276	87.1553	86.616	76.9764	88.4946	106.7	86.616	76.9764	88.4946	106.7	75.5552	80.5414	76.5138	81.7372	74.587	115.287	-0.204347	0.0963948
1314	CsiR transcriptional repressor of CsiD	86.5736	78.8185	83.934	98.7818	81.7127	64.7773	73.9832	71.0452	81.7127	64.7773	73.9832	71.0452	68.355	65.1412	92.5254	79.6893	68.902	60.7	-0.203992	0.000495213
5108	ATP synthase delta chain	2147.02	2393.12	1685.29	1908.36	2042.16	2316.87	2105.87	2052.37	2042.16	2316.87	2105.87	2052.37	2462.29	1901.05	1380.03	1444.96	1903.28	1629.53	-0.203384	0.00119211
1126	2-acylglycerophosphoethanolamine acyltransferase / Acyl-[acyl-carrier-protein] synthetase	49.1339	52.5982	41.8012	38.4141	45.6923	43.1933	60.1828	59.2367	45.6923	43.1933	60.1828	59.2367	46.828	36.7633	49.5763	46.9288	61.0898	54.4019	-0.203178	8.12346e-06
4050	Putative LD-transpeptidase YafK	121.63	137.689	92.8512	96.0802	98.2776	114.617	87.0802	110.451	98.2776	114.617	87.0802	110.451	122.681	138.249	98.8731	91.7427	91.8847	124.782	-0.202349	0.0941831
5036	Magnesium and cobalt transport protein CorA	159.334	173.004	116.814	125.897	113.546	141.932	109.524	127.829	113.546	141.932	109.524	127.829	114.596	104.562	109.574	105.697	127.662	136.276	-0.202112	0.043557
1288	Glutamate--cysteine ligase	288.494	284.274	271.859	272.968	260.748	262.84	266.072	259.666	260.748	262.84	266.072	259.666	284.017	243.856	261.599	252.086	271.767	251.779	-0.201978	0.0130956
1170	tRNA pseudouridine(65) synthase	49.7735	39.3068	45.2987	33.7047	46.5971	41.5096	35.0605	30.6771	46.5971	41.5096	35.0605	30.6771	55.9128	38.5839	28.738	20.7382	35.3027	29.7796	-0.200648	0.0219888
1175	Glucarate dehydratase	31.3223	27.8452	24.7034	22.0148	27.8673	24.8422	48.6199	40.3242	27.8673	24.8422	48.6199	40.3242	27.156	19.7905	29.7144	28.013	40.9547	31.3415	-0.196496	0.000578484
3260	Heat shock protein HspQ	586.094	541.614	587.575	638.248	483.739	447.577	557.536	547.169	483.739	447.577	557.536	547.169	273.871	336.843	630.106	585.126	562.722	476.161	-0.196049	0.00197521
4263	L-carnitine/gamma-butyrobetaine antiporter	3.92069	4.72594	4.68236	2.48501	3.35701	3.84891	2.62035	2.59092	3.35701	3.84891	2.62035	2.59092	4.50695	3.93869	1.81238	0.519909	1.92058	2.69818	-0.195478	0.0805627
1046	tRNA-modifying protein YgfZ	246.459	208.412	195.382	210.2	194.451	198.066	205.285	216.069	194.451	198.066	205.285	216.069	197.89	168.997	202.002	224.447	192.273	188.568	-0.194082	0.0543594
239	2-ketoaldonate reductase broad specificity	293.293	272.623	204.778	237.07	245.089	255.866	167.488	194.024	245.089	255.866	167.488	194.024	97.1509	98.0504	166.222	169.278	172.268	177.682	-0.193667	0.0146415
1449	ATP-dependent RNA helicase SrmB	89.7129	90.7266	53.4464	71.3672	63.494	80.7106	58.6666	81.4057	63.494	80.7106	58.6666	81.4057	84.2409	85.5192	56.5356	61.8149	69.1458	78.6196	-0.192892	0.0230071
2241	Protein YecM	104.508	92.2396	89.1845	76.762	89.0158	80.6151	75.4733	78.1144	89.0158	80.6151	75.4733	78.1144	72.1986	64.2307	76.4188	80.9996	76.3342	79.7098	-0.19283	0.037248
2222	Alphaalpha-trehalose-phosphate synthase [UDP-forming]	345.842	271.214	364.56	366.944	307.143	203.853	251.812	241.003	307.143	203.853	251.812	241.003	272.886	220.002	292.364	340.874	291.377	228.275	-0.192505	0.00617857
2609	Spermidine N1-acetyltransferase	233.907	213.064	179.484	199.066	188.409	195.319	183.265	202.074	188.409	195.319	183.265	202.074	240.56	223.219	157.218	144.399	177.641	195.71	-0.190422	0.0902282
4807	Sodium-dependent phosphate transporter	31.3452	28.7906	28.4855	24.8729	27.0083	27.9935	40.7339	34.6417	27.0083	27.9935	40.7339	34.6417	20.6731	14.8043	29.7917	27.1019	34.811	33.0908	-0.188695	0.0520233
1603	Phosphoenolpyruvate-protein phosphotransferase of PTS system	2654.94	2629.94	2522.3	2290.82	3007.28	2452.25	2535.11	2890	3007.28	2452.25	2535.11	2890	2845.75	2241.58	1473.65	1502.78	2171.06	2156.05	-0.188347	0.0308205
1278	Membrane-bound lytic murein transglycosylase B	70.6361	72.0139	68.9873	70.8884	71.3565	69.9485	72.4826	69.5553	71.3565	69.9485	72.4826	69.5553	74.9789	67.76	74.842	64.2014	69.6271	71.8827	-0.188329	0.0933669
4762	Uncharacterized protein YjbR	685.393	375.901	811.026	464.634	604.325	397.546	334.729	258.303	604.325	397.546	334.729	258.303	376.897	312.084	407.071	360.482	283.633	243.52	-0.186796	0.0941831
5026	HAD phosphatase YigL	90.7268	72.6881	78.5876	78.1335	86.1309	77.1656	94.2496	95.9608	86.1309	77.1656	94.2496	95.9608	80.3966	69.7032	98.4899	91.3002	80.9153	84.2404	-0.185991	0.0459001
1822	Nitrate/nitrite response regulator protein NarP	62.3878	58.5448	39.75	47.7443	43.9064	50.94	24.0897	29.5641	43.9064	50.94	24.0897	29.5641	50.2061	51.7094	23.8735	24.9651	24.6964	26.9211	-0.180501	0.056687
4847	Pantothenate kinase	77.3089	78.0581	53.084	60.9885	66.8877	68.5134	58.4411	67.272	66.8877	68.5134	58.4411	67.272	75.5995	81.2624	46.1254	45.681	55.0728	66.897	-0.173022	5.94911e-05
4806	Alpha-aspartyl dipeptidase Peptidase E	267.477	274.329	216.496	193.074	282.762	211.713	106.389	116.747	282.762	211.713	106.389	116.747	243.9	335.155	96.7665	101.773	108.059	120.071	-0.171645	0.0911528
1695	Amidophosphoribosyltransferase	297.064	351.944	243.228	320.546	289.88	383.93	401.583	449.698	289.88	383.93	401.583	449.698	357.55	340.093	335.246	335.477	360.452	393.307	-0.168051	0.089683
2118	LD-transpeptidase > ErfK	104.709	90.6768	107.722	101.67	100.168	76.3829	104.163	97.1423	100.168	76.3829	104.163	97.1423	102.687	90.4785	118.342	109.398	91.3939	98.9089	-0.167404	0.0642179
3646	Apolipoprotein N-acyltransferase / Copper homeostasis protein CutE	93.7713	84.1281	89.3675	83.0031	91.2373	87.1774	75.4608	68.8259	91.2373	87.1774	75.4608	68.8259	91.6476	78.63	68.1447	54.3691	67.1174	63.4846	-0.163906	0.0404059
4982	Nitrogen regulation protein NtrB	57.2626	56.5397	43.0284	53.3921	57.001	55.9689	65.4909	58.9764	57.001	55.9689	65.4909	58.9764	52.2143	38.2707	46.4324	46.6827	66.7149	52.1454	-0.163032	0.00339394
4267	Carnitinyl-CoA dehydratase	4.33902	3.28135	3.77484	2.87694	3.54525	4.82097	7.82735	7.9294	3.54525	4.82097	7.82735	7.9294	3.74393	4.4342	7.41612	7.45508	8.13669	7.21283	-0.161662	0.0911528
777	Modulator of drug activity B	138.613	123.619	128.276	124.378	106.89	107.335	109.136	123.815	106.89	107.335	109.136	123.815	115.94	122.101	144.641	143.249	109.488	133.053	-0.161643	0.081769
2886	Cob(I)alamin adenosyltransferase	86.7625	79.3347	72.9503	76.1901	75.7037	71.7252	89.8274	93.083	75.7037	71.7252	89.8274	93.083	143.624	104.426	77.0549	75.5574	96.0047	83.4869	-0.158097	0.0105529
615	Acid stress protein IbaG	196.423	186.361	156.874	151.447	161.066	193.243	159.491	155.578	161.066	193.243	159.491	155.578	184.709	148.83	169.161	144.068	168.654	169.949	-0.157847	0.0466066
4109	Lysine decarboxylase 2 constitutive	61.6293	50.0226	71.0259	63.848	69.338	44.4322	60.3116	57.0815	69.338	44.4322	60.3116	57.0815	56.9721	42.0788	68.3142	67.8308	55.898	52.7357	-0.155575	0.0657252
485	FKBP-type peptidyl-prolyl cis-trans isomerase FkpA precursor	922.43	708.446	822.817	567.746	773.438	666.216	605.07	589.029	773.438	666.216	605.07	589.029	404.695	356.101	469.53	433.591	520.289	530.487	-0.152351	0.06813
2550	Anhydro-N-acetylmuramic acid kinase	74.917	71.8489	53.36	56.0134	73.2434	59.7956	69.7704	71.0419	73.2434	59.7956	69.7704	71.0419	87.9888	73.8701	56.8942	58.1877	72.0867	69.8666	-0.146197	1.48359e-08
3792	Copper resistance transcriptional regulator CueR (MerR family)	174.85	188.403	154.286	222.463	164.037	125.52	47.8252	66.9142	164.037	125.52	47.8252	66.9142	134.867	109.945	82.7274	72.1727	52.9519	58.2794	-0.144421	0.0668618
451	Phosphoglycolate phosphatase	247.793	261.247	212.15	236.125	246.277	268.156	319.139	295.013	246.277	268.156	319.139	295.013	223.05	187.694	261.085	258.483	291.831	250.928	-0.138352	0.0171003
3138	Malonyl CoA-acyl carrier protein transacylase	592.225	626.002	488.248	539.567	588.794	636.432	585.887	573.826	588.794	636.432	585.887	573.826	731.677	516.711	513.651	509.798	576.618	544.413	-0.137995	0.00219493
1306	ElaB protein	349.889	293.052	341.228	391.727	233.186	196.675	361.505	329.323	233.186	196.675	361.505	329.323	296.368	389.968	431.854	394.199	354.232	414.357	-0.137381	0.0584316
2583	Two-component transcriptional response regulator RstA	348.006	406.468	287.156	316.114	305.684	352.049	275.776	286.501	305.684	352.049	275.776	286.501	391.143	292.792	213.466	191.278	274.702	272.276	-0.129449	7.99476e-05
1514	Outer membrane beta-barrel assembly protein BamB	343.975	362.595	320.116	312.207	311.65	365.731	368.727	323.688	311.65	365.731	368.727	323.688	349.697	269.233	310.765	274.066	360.008	316.143	-0.121422	0.0311542
2224	Flagellar transcriptional activator FlhD	55.9483	40.5133	35.515	21.4518	47.8788	33.2256	27.0291	31.7131	47.8788	33.2256	27.0291	31.7131	49.5863	94.5124	21.3693	16.0536	18.0301	36.4142	-0.121066	0.0619486
3934	S-(hydroxymethyl)glutathione dehydrogenase	104.294	103.384	103.245	120.892	102.195	96.2029	109.111	99.0681	102.195	96.2029	109.111	99.0681	69.8362	44.8483	123.804	118.395	104.001	98.2905	-0.118628	0.0257973
4996	YihE protein a ser/thr kinase implicated in LPS synthesis and Cpx signalling	165.681	193.896	162.096	151.026	152.868	164.086	165.52	146.019	152.868	164.086	165.52	146.019	132.526	109.457	145.678	129.098	157.276	147.405	-0.117751	0.0733071
3847	Cell division trigger factor	672.363	717.374	574.036	603.575	663.885	739.812	660.782	707.134	663.885	739.812	660.782	707.134	715.846	609.475	607.42	606.547	689.957	651.085	-0.116343	0.0969849
2621	Putative periplasmic protein	78.0382	54.7815	101.117	82.8019	61.5173	34.8357	114.196	89.593	61.5173	34.8357	114.196	89.593	113.272	105.966	134.11	132.125	127.53	95.3704	-0.11594	0.00212207
2345	Uncharacterized protein YebW	98.8217	95.8388	135.248	107.639	100.681	79.3647	92.1514	61.9821	100.681	79.3647	92.1514	61.9821	78.3409	75.7456	107.977	77.2735	84.6022	74.2619	-0.106221	0.0153831
1506	Alpha-2-macroglobulin	50.7717	44.5673	50.8725	45.6036	48.7078	44.0181	56.9252	51.6788	48.7078	44.0181	56.9252	51.6788	61.2213	54.2752	56.456	54.6673	53.4937	52.4221	-0.105676	0.0482742
2582	Sensory histidine kinase in two-component regulatory system with RstA	220.098	240.929	147.423	193.533	178.949	208.663	131.211	141.335	178.949	208.663	131.211	141.335	173.369	141.562	96.1341	93.6763	129.505	139.468	-0.105603	0.000201287
4259	Electron transfer flavoprotein-quinone oxidoreductase ecFixC	2.96696	3.16792	1.33783	2.2591	1.71814	2.63967	1.67298	1.82085	1.71814	2.63967	1.67298	1.82085	3.53692	2.5614	0.884605	1.27111	1.9217	2.59463	-0.099328	0.0925821
4756	Redox-sensitive transcriptional activator SoxR	28.9367	22.8823	44.7295	30.7019	27.7396	31.9497	35.8854	22.3004	27.7396	31.9497	35.8854	22.3004	17.2752	19.2039	36.5814	29.969	27.8453	23.1533	-0.0984745	0.00618712
1588	Predicted outer membrane lipoprotein YfeY	63.0309	76.1351	67.4368	51.6415	67.9498	74.4733	66.7011	54.0088	67.9498	74.4733	66.7011	54.0088	80.4227	71.8651	49.7623	44.0746	55.5668	50.2772	-0.0950459	0.0111949
282	Trehalase @ Cytoplasmic trehalase	56.3863	39.0535	67.0768	80.582	61.9596	51.3813	76.6643	80.1738	61.9596	51.3813	76.6643	80.1738	58.0971	57.6101	118.8	122.758	75.8281	68.8792	-0.0696811	0.000279899
2221	Trehalose-6-phosphate phosphatase	307.896	202.111	396.119	314.628	303.483	172.056	208.492	199.674	303.483	172.056	208.492	199.674	254.227	166.235	308.011	322.387	255.914	230.511	-0.0682641	0.00164249
4911	Cell division protein ZapB	258.458	222.329	320.001	273.048	196.855	226.731	445.559	333.177	196.855	226.731	445.559	333.177	328.176	310.586	352.544	352.7	378.791	345.911	-0.0664627	0.0627528
2433	ABC transporter permease protein YnjC	21.5057	21.2997	19.9082	17.4484	23.5617	20.566	15.6385	14.3795	23.5617	20.566	15.6385	14.3795	11.0262	8.77486	15.3036	10.611	14.8231	14.3935	-0.0639308	0.0929122
3244	Cold shock protein of CSP family > CspF/CspH (naming convention as in E.coli)	40.4071	40.3836	51.0879	76.8252	55.3677	37.3743	30.6416	29.4304	55.3677	37.3743	30.6416	29.4304	3.77135	2.35088	46.533	47.7889	30.3946	38.3826	-0.0549859	0.0278009
2162	Diguanylate cyclase > DgcQ	80.4566	71.9266	90.5286	74.5062	77.8393	58.7822	49.5012	47.9747	77.8393	58.7822	49.5012	47.9747	43.0084	46.6764	61.1223	65.3794	58.8803	53.294	-0.050493	0.0504903
1842	Elongation factor P-like protein	103.662	121.656	73.1986	80.535	79.2395	109.817	126.35	168.498	79.2395	109.817	126.35	168.498	80.6101	91.6854	105.188	93.2633	155.894	188.898	-0.0493396	0.0327709
3879	Nucleoside-specific channel-forming protein Tsx precursor	107.387	119.218	103.191	84.9535	113.436	104.619	124.611	165.828	113.436	104.619	124.611	165.828	217.768	208.593	80.6665	90.0968	124.36	149.172	-0.0357671	0.0548867
624	Transcription elongation factor GreA	149.811	136.237	124.46	103.776	128.564	126.178	91.8294	115.452	128.564	126.178	91.8294	115.452	84.3434	109.263	84.0984	84.0885	107.664	98.9739	-0.0251069	0.0523478
4534	UPF0053 inner membrane protein YtfL	33.1916	40.3982	35.9731	43.1271	26.7083	35.0862	37.7978	38.7957	26.7083	35.0862	37.7978	38.7957	25.9996	35.4565	44.7462	46.479	40.8633	42.9662	-0.0235717	0.0929122
654	DnaA initiator-associating protein DiaA	130.656	147.901	122.71	124.944	136.192	137.101	140.035	134.321	136.192	137.101	140.035	134.321	115.987	121.654	124.761	124.665	144.623	145.445	-0.013173	0.0911204
2346	Putative cytoplasmic protein YebV	1800.67	676.162	2616.83	1167.64	1812.54	519.461	1378.64	1108.93	1812.54	519.461	1378.64	1108.93	658.116	594.054	2039.89	2126.51	1121.52	1265.9	-0.0109979	0.0683053
468	Peptidyl-prolyl cis-trans isomerase PpiA precursor	235.779	276.892	168.032	208.428	221.125	244.677	185.298	233.116	221.125	244.677	185.298	233.116	83.8813	116.518	138.615	120.967	193.979	274.908	-0.00554577	0.0165221
3263	UPF0319 protein YccT precursor	8.95904	9.5992	12.2577	16.1357	10.0056	8.41263	5.07429	6.36226	10.0056	8.41263	5.07429	6.36226	8.17837	12.5247	10.4041	8.77313	7.24129	8.24964	-0.00358597	0.0134048
471	Para-aminobenzoate synthase amidotransferase component	44.1684	41.1696	42.0068	47.7174	43.2578	36.3208	33.5233	32.4092	43.2578	36.3208	33.5233	32.4092	37.6249	38.0288	39.8969	42.0044	35.5972	40.4242	0.00175366	0.0734538
3823	Maltose O-acetyltransferase	58.3048	68.2761	46.5383	50.9156	49.4059	63.106	34.3739	45.5314	49.4059	63.106	34.3739	45.5314	39.1704	40.6698	41.1282	35.5634	49.4172	45.8922	0.0184811	0.0607803
1181	Nucleoside triphosphate pyrophosphohydrolase MazG	110.431	90.7155	112.699	110.555	112.517	106.34	91.9224	89.802	112.517	106.34	91.9224	89.802	87.6493	74.6048	96.565	105.267	96.7139	89.9955	0.0187783	0.0880641
4232	Thiamin ABC transporter substrate-binding component	160.458	139.36	128.364	137.281	147.416	166.544	127.527	141.404	147.416	166.544	127.527	141.404	151.231	161.23	124.888	135.711	157.83	164.121	0.0194717	0.0458131
3640	Asparagine synthetase [glutamine-hydrolyzing]	357.949	331.234	434.574	450.144	506.351	292.111	269.464	307.144	506.351	292.111	269.464	307.144	269.575	234.429	810.435	872.197	341.298	341.397	0.0263236	0.000223289
2344	Serine/threonine protein phosphatase 1	42.6212	40.5638	56.2923	46.8634	43.7537	40.9809	27.4466	23.1846	43.7537	40.9809	27.4466	23.1846	36.0689	31.1849	29.8663	27.482	29.5618	27.8668	0.0268493	0.00082686
2476	Phenylalanyl-tRNA synthetase beta chain	504.683	481.614	542.638	444.866	588.616	609.546	519.713	458.922	588.616	609.546	519.713	458.922	597.736	375.815	463.18	417.783	585.714	484.339	0.0344498	0.0973882
4808	5-methyltetrahydrofolate--homocysteine methyltransferase	87.7242	73.4071	101.868	101.96	103.3	97.4328	75.4492	72.3258	103.3	97.4328	75.4492	72.3258	83.9857	70.487	84.603	86.7725	79.3962	73.03	0.0379377	0.0680169
4324	Phosphoserine phosphatase	105.459	101.648	98.3677	89.2064	103.298	128.045	98.1849	94.1968	103.298	128.045	98.1849	94.1968	135.126	84.1022	76.4382	77.3469	121.087	107.899	0.039123	0.0430433
3852	AmpG permease	31.5783	34.7979	34.9491	26.8704	41.7979	39.7809	35.466	27.6655	41.7979	39.7809	35.466	27.6655	39.3666	29.7412	27.405	20.0323	29.5207	35.379	0.0436504	0.0876362
4589	Epoxyqueuosine reductase QueG	76.9862	62.8925	79.5648	72.2614	75.7126	63.8708	58.786	53.8578	75.7126	63.8708	58.786	53.8578	69.1728	68.8148	73.9605	74.3018	68.7221	70.8562	0.0453619	0.0543447
1802	Alpha-ketoglutarate-dependent dioxygenase AlkB	31.7484	26.4261	39.5668	38.9928	37.4768	27.7282	21.9116	18.6287	37.4768	27.7282	21.9116	18.6287	28.792	21.473	28.187	27.1768	20.7834	20.8716	0.048974	0.00152312
3347	ATP-dependent Clp protease adaptor protein ClpS	162.95	127.168	187.091	188.93	165.556	126.842	82.7963	66.2512	165.556	126.842	82.7963	66.2512	129.295	141.044	92.6311	97.2074	84.5258	104.566	0.0546854	0.054596
1870	NAD-dependent dihydropyrimidine dehydrogenase subunit PreT	46.4731	38.4444	40.9116	24.9704	70.7337	16.6153	23.1887	27.8507	70.7337	16.6153	23.1887	27.8507	18.6399	17.6477	6.81049	19.5119	24.9519	24.6745	0.0554853	0.0658484
2450	Osmotically-inducible lipoprotein E	1103.51	960.243	1581.2	1201.93	1187.38	866.476	1189.89	973.146	1187.38	866.476	1189.89	973.146	753.536	997.536	1247.53	1180.87	1208.72	1069.62	0.0559506	0.017868
2512	LD-transpeptidase > YnhG	166.996	153.615	204.353	247.462	205.503	131.682	240.419	280.046	205.503	131.682	240.419	280.046	153.732	132.118	389.891	425.392	311.235	277.672	0.0587159	0.00696182
671	Toxin YhaV	76.3825	63.3005	90.7921	77.3559	86.2307	77.639	72.4943	67.1532	86.2307	77.639	72.4943	67.1532	86.0881	75.0209	68.41	80.2647	63.5124	63.2693	0.0667317	0.0642179
4242	LSU rRNA pseudouridine(746) synthase @ tRNA pseudouridine(32) synthase	44.8152	42.7147	50.7146	58.8495	52.7125	53.7014	48.6288	39.501	52.7125	53.7014	48.6288	39.501	50.6118	38.5669	56.5185	53.9797	50.2581	40.3889	0.0679512	0.0368055
4234	Thiamin ABC transporter ATPase component	53.1536	47.0179	43.5497	48.1537	55.2548	55.4203	57.8517	53.557	55.2548	55.4203	57.8517	53.557	45.3938	37.0718	55.8561	49.1477	68.5794	57.162	0.0687979	0.0201241
3940	2-keto-4-pentenoate hydratase	2.69381	2.39397	2.80588	2.62306	1.72896	1.81537	2.90738	2.74847	1.72896	1.81537	2.90738	2.74847	2.56196	1.75155	5.70484	4.71251	3.50239	3.90933	0.0692264	0.0418932
1713	UPF0208 membrane protein YfbV	122.418	121.14	126.869	120.163	114.118	109.973	117.159	104.709	114.118	109.973	117.159	104.709	85.1448	74.3054	154.207	129.683	133.36	124.112	0.0694136	0.0872905
2752	Uncharacterized protease YdcP	124.99	133.932	107.941	121.078	115.935	134.568	50.8668	53.6744	115.935	134.568	50.8668	53.6744	54.7951	48.2149	46.9858	44.2327	60.2191	65.9341	0.069593	0.0435897
2834	L-alanine-DL-glutamate epimerase (EC 5.1.1.n1)	38.3366	32.1693	44.3459	45.1469	38.4565	34.5908	40.1203	39.5424	38.4565	34.5908	40.1203	39.5424	39.2917	32.2248	50.886	46.9161	44.5037	40.2302	0.0733687	0.00314372
592	Glutamate synthase [NADPH] small chain	303.096	278.108	334.02	373.67	363.191	322.134	192.562	217.705	363.191	322.134	192.562	217.705	235.404	174.235	281.33	313.75	196.85	214.959	0.0741031	0.00301322
4352	DNA replication helicase loader DnaC/DnaI	121.221	92.5698	153.888	117.28	133.733	134.87	102.386	92.5624	133.733	134.87	102.386	92.5624	111.116	88.2623	125.773	121.589	112.07	99.779	0.0762318	0.0253787
2225	Flagellar transcriptional activator FlhC	83.3266	41.3911	57.3335	27.8759	76.6362	43.5242	34.0493	35.6169	76.6362	43.5242	34.0493	35.6169	92.4925	106.735	30.8824	26.8938	35.4288	41.8628	0.0809666	0.0503894
706	Hexuronate utilization operon transcriptional repressor ExuR	113.967	98.9938	99.8949	128.04	104.159	114.723	104.088	99.7542	104.159	114.723	104.088	99.7542	82.5353	101.555	132.733	130.458	115.994	123.447	0.083679	0.0483733
1776	Weak-acid-inducible locus InaA	66.7555	44.6037	112.353	55.7695	94.0884	47.9013	66.665	52.3762	94.0884	47.9013	66.665	52.3762	107.147	113.326	72.422	63.1024	62.7973	53.8594	0.0879272	0.0607803
3410	Molybdopterin-synthase adenylyltransferase	100.856	85.5199	98.3487	109.241	105.845	117.704	101.556	96.2369	105.845	117.704	101.556	96.2369	99.9659	72.9408	117.956	117.624	105.621	102.635	0.0888251	0.0973882
1743	Isochorismate synthase @ Menaquinone-specific isochorismate synthase	96.8555	96.2191	106.602	144.786	107.776	111.583	75.9034	77.3911	107.776	111.583	75.9034	77.3911	78.9764	72.992	97.3543	95.4658	82.0593	85.5611	0.0912763	0.0092229
4092	Transcriptional regulator YafC LysR family	40.3409	36.7337	52.6887	39.8416	45.6749	40.01	43.386	47.5089	45.6749	40.01	43.386	47.5089	39.3601	35.0699	60.8218	64.0328	54.2187	50.2749	0.096018	0.00553772
1182	CTP synthase	587.901	610.067	639.312	701.832	657.749	739.591	649.848	640.402	657.749	739.591	649.848	640.402	461.111	352.32	746.399	710.132	687.186	682.661	0.0965751	0.0407911
593	Glutamate synthase [NADPH] large chain	344.685	329.769	338.46	468.542	385.406	383.184	189.814	237.315	385.406	383.184	189.814	237.315	239.719	197.269	297.011	367.834	202.013	233.81	0.105317	0.00475295
4323	DNA repair protein RadA	99.6592	102.03	110.005	88.9967	108.777	134.297	98.5681	87.2221	108.777	134.297	98.5681	87.2221	131.802	85.1459	82.8527	74.8277	127.864	110.86	0.110135	0.0517547
1556	N-succinyl-LL-diaminopimelate desuccinylase	154.428	154.144	139.758	130.628	151.598	191.178	123.237	104.447	151.598	191.178	123.237	104.447	130.263	87.1186	106.629	88.843	122.333	117.598	0.114484	0.0582075
3281	Flavodoxin reductases (ferredoxin-NADPH reductases) family 1	72.5144	66.608	72.9046	63.5692	84.5984	74.9158	57.8895	56.9496	84.5984	74.9158	57.8895	56.9496	75.2639	56.1262	58.8852	52.4563	61.4048	69.1923	0.118937	0.0580963
617	Sugar fermentation stimulation protein B	56.2658	48.8298	56.0353	73.0806	58.3854	62.8817	117.93	94.2832	58.3854	62.8817	117.93	94.2832	38.6293	30.6605	128.659	119.876	126.451	119.068	0.126657	0.0965388
3432	Potassium efflux system KefA protein / Small-conductance mechanosensitive channel	27.6642	23.9893	32.3938	31.0458	31.225	22.7331	31.5267	28.3454	31.225	22.7331	31.5267	28.3454	23.8475	19.8143	42.6007	34.5953	40.4558	38.7447	0.127005	0.0545306
3111	Lipoprotein releasing system transmembrane protein LolE	85.4615	85.5969	87.8266	73.1061	96.6714	105.503	80.9159	64.26	96.6714	105.503	80.9159	64.26	100.115	69.4795	73.5641	61.8609	94.6997	85.0364	0.132253	0.0546116
1947	YehP CoxE-like von Willebrand factor type A (vWA) domain-containing protein	2.66538	3.76077	5.6333	3.77013	4.27858	4.14739	1.12438	1.75191	4.27858	4.14739	1.12438	1.75191	2.70827	2.23871	3.47513	3.89009	1.85534	2.02546	0.133291	0.0723571
1228	RNA polymerase sigma factor RpoS	2321.76	1614.55	3096.52	2144.99	2808.78	1909.95	2107.52	1802.83	2808.78	1909.95	2107.52	1802.83	1591.83	1461.11	2603.73	2724.02	2639.23	1874.66	0.134634	0.06813
5098	Protein ViaA	97.8036	87.1827	118.249	111.107	127.568	95.6834	79.3798	82.7948	127.568	95.6834	79.3798	82.7948	67.8174	72.6794	147.638	127.772	90.3264	92.6653	0.134842	0.00141081
2478	Vitamin B12 ABC transporter permease protein BtuC	42.3224	43.5374	38.3322	31.2336	44.3301	51.1187	46.7772	35.3545	44.3301	51.1187	46.7772	35.3545	27.8411	29.3501	43.0081	30.2021	53.9077	47.8315	0.134999	0.0283491
4241	RNA polymerase associated protein RapA	42.5129	41.7163	41.4367	58.3169	42.5718	51.0017	40.0424	51.5321	42.5718	51.0017	40.0424	51.5321	39.6997	42.6755	64.5278	70.4272	54.7004	57.4154	0.13572	0.099091
2475	Phenylalanyl-tRNA synthetase alpha chain	339.026	366.085	267.367	345.401	386.069	460.469	330.545	379.974	386.069	460.469	330.545	379.974	401.581	277.594	324.368	326.038	460.626	425.485	0.136552	0.00254387
2537	Probable ATP-dependent helicase lhr	69.5506	55.4285	59.9811	72.0878	68.839	66.6186	66.9645	67.0875	68.839	66.6186	66.9645	67.0875	37.0302	32.4281	81.1267	87.7543	78.5085	72.8121	0.147281	0.0657252
4331	Deoxyribose-phosphate aldolase	153.858	124.366	160.612	199.9	152.897	136.514	148.976	172.227	152.897	136.514	148.976	172.227	108.823	101.913	184.682	222.472	167.773	178.036	0.14859	0.0282948
1368	Signal recognition particle protein Ffh	211.381	202.425	215.312	228.604	219.663	263.652	241.97	246.516	219.663	263.652	241.97	246.516	193.501	162.501	290.498	283.329	305.335	279.88	0.149427	0.0181355
1635	Uncharacterized transcriptional regulator YpdC AraC family	23.0999	24.9184	30.1815	29.3248	28.607	32.4443	25.8789	27.5176	28.607	32.4443	25.8789	27.5176	29.5697	24.2198	32.3922	33.5431	30.2668	30.5316	0.150666	0.00721328
565	Ribonuclease G	113.841	103.534	126.03	112.966	120.39	133.248	107.794	102.864	120.39	133.248	107.794	102.864	104.511	92.9657	112.619	110.38	123.958	118.007	0.151885	0.00441778
3882	Protein translocase subunit SecD	297.844	325.473	294.801	308.654	341.9	433.411	277.37	271.141	341.9	433.411	277.37	271.141	344.186	262.623	263.488	254.409	358.62	333.96	0.158205	0.0129214
3844	ATP-dependent protease La Type I	469.314	435.665	618.061	605.55	647.662	577.717	493.996	483.986	647.662	577.717	493.996	483.986	710.205	580.579	533.256	560.33	577.18	475.821	0.159573	0.0885419
2644	UPF0187 protein YneE	30.4047	30.1586	36.1294	43.508	28.8388	36.5188	23.752	23.3703	28.8388	36.5188	23.752	23.3703	28.8982	26.0858	29.2032	30.3278	23.5319	27.4341	0.159638	0.000370987
3232	DnaJ-class molecular chaperone CbpA	880.862	658.896	1297.12	1022.74	1295.62	742.245	749.999	833.051	1295.62	742.245	749.999	833.051	1183.58	909.909	1033.63	1145.34	896.441	873.484	0.16006	0.0795151
4107	tRNA(Ile)-lysidine synthetase	69.336	57.7206	74.2265	71.7094	78.2476	77.8339	71.9469	75.7692	78.2476	77.8339	71.9469	75.7692	78.3303	65.7885	78.3634	73.0898	85.3417	80.8427	0.162782	0.0368426
716	UTP pyrophosphatase	31.2674	33.1472	37.3055	31.8022	24.2769	33.1999	31.5065	31.269	24.2769	33.1999	31.5065	31.269	21.7825	19.7877	53.815	42.3164	44.7421	45.3508	0.163068	0.0929122
4217	Fructose repressor FruR LacI family	267.893	239.798	257.737	237.225	297.473	263.516	166.037	161.417	297.473	263.516	166.037	161.417	193.497	192.987	196.645	174.051	198.466	208.182	0.16559	0.0677694
4339	Peptide chain release factor 3	113.407	108.01	102.225	108.356	111.86	153.646	146.758	144.917	111.86	153.646	146.758	144.917	151.608	103.271	135.582	126.971	182.862	176.379	0.166563	0.0657252
4	DNA gyrase subunit B	204.947	177.76	191.044	209.806	200.737	235.26	176.279	201.157	200.737	235.26	176.279	201.157	222.778	183.206	199.745	215.839	223.588	226.624	0.167706	0.0782756
3315	Lipid A export permease/ATP-binding protein MsbA	70.1753	73.6574	65.1307	69.5631	73.7925	97.0618	72.017	69.9412	73.7925	97.0618	72.017	69.9412	111.646	77.0861	69.4587	52.7603	89.2119	89.0107	0.167708	0.0996836
4240	DNA polymerase II	19.7139	16.1085	20.6146	23.1385	23.3785	24.8999	46.1727	47.3519	23.3785	24.8999	46.1727	47.3519	30.5107	25.9914	54.356	55.4373	45.4947	48.1985	0.168087	0.0539465
4854	Unsaturated fatty acid biosythesis repressor FabR TetR family	265.311	234.57	258.977	236.076	258.24	286.035	198.324	178.666	258.24	286.035	198.324	178.666	196.551	180.644	183.051	165.267	227.203	244.832	0.168559	0.0200189
3373	23S rRNA (uracil(747)-C(5))-methyltransferase	31.9173	36.2768	34.9853	29.0468	39.4025	42.4342	21.6529	23.9952	39.4025	42.4342	21.6529	23.9952	41.1263	27.6708	22.0264	22.345	27.7297	27.613	0.169302	0.0401433
1178	Inactive (p)ppGpp 3'-pyrophosphohydrolase domain / GTP pyrophosphokinase (p)ppGpp synthetase I	229.344	204.668	257.367	219.615	268.021	261.421	228.679	187.606	268.021	261.421	228.679	187.606	168.087	143.892	234.349	215.628	275.964	238.822	0.174808	0.0683053
1147	Membrane-bound lytic murein transglycosylase A	96.3257	101.253	101.739	84.1236	112.039	113.14	89.7135	81.9561	112.039	113.14	89.7135	81.9561	94.0107	87.2186	96.0023	91.9878	111.366	111.005	0.176584	0.050802
3279	Bis-ABC ATPase Uup	78.2094	72.0275	61.5802	77.1485	75.8716	89.053	84.4591	79.8646	75.8716	89.053	84.4591	79.8646	85.6766	70.0718	78.342	74.5619	99.8869	98.8834	0.176848	0.00770366
3280	23S rRNA (guanine(2445)-N(2))-methyltransferase / 23S rRNA (guanine(2069)-N(7))-methyltransferase	97.2242	86.5459	82.6525	84.8013	92.9304	103.791	96.3495	90.8927	92.9304	103.791	96.3495	90.8927	85.4781	66.2822	88.9438	82.9119	123.41	107.777	0.177324	0.0313207
2545	Tetrapartite efflux system inner membrane component FusBC-like	16.3796	17.2652	16.4909	23.8501	16.0012	20.3526	13.6709	15.3959	16.0012	20.3526	13.6709	15.3959	10.8742	10.9244	21.8242	19.0828	18.1403	16.9318	0.178427	0.0216255
2314	Probable transcriptional regulatory protein YebC	429.428	370.39	499.11	437.24	490.393	518.001	399.715	349.854	490.393	518.001	399.715	349.854	337.146	273.739	388.262	356.586	446.76	374.113	0.178527	0.0827155
1995	Uncharacterized protein YegI	4.94972	5.15851	6.8624	6.33696	5.18645	5.78149	12.7915	8.84371	5.18645	5.78149	12.7915	8.84371	8.00124	6.25599	19.1145	12.6111	13.9038	12.7843	0.178689	0.00512035
3274	3-hydroxyacyl-[acyl-carrier-protein] dehydratase FabA form @ Trans-2-decenoyl-[acyl-carrier-protein] isomerase	152.058	189.843	154.989	138.459	154.94	219.884	172.881	149.968	154.94	219.884	172.881	149.968	154.916	165.382	152.738	131.325	190.382	198.708	0.181883	0.0236769
1144	Exodeoxyribonuclease V alpha chain	65.6864	66.4034	67.7407	69.062	74.031	85.6188	65.9961	51.3387	74.031	85.6188	65.9961	51.3387	53.4213	42.2534	59.712	60.1252	74.0161	60.9772	0.182683	0.0824595
2	DNA polymerase III beta subunit	141.865	143.969	145.875	162.135	164.086	186.794	146.793	164.423	164.086	186.794	146.793	164.423	158.082	157.362	202.126	198.938	202.303	196.201	0.183504	0.0452283
4233	Thiamin ABC transporter transmembrane component	58.9176	50.9863	51.472	51.5974	60.1653	72.5799	54.8388	54.9856	60.1653	72.5799	54.8388	54.9856	69.6008	63.5635	59.404	48.291	77.0316	69.3674	0.185644	0.021076
5044	Uncharacterized DUF484 protein YigA	230.115	198.392	243.483	219.965	270.472	257.537	179.902	150.767	270.472	257.537	179.902	150.767	190.991	142.63	186.248	181.768	233.329	198.988	0.188537	0.0902282
5015	2-methoxy-6-polyprenyl-14-benzoquinol methylase @ Demethylmenaquinone methyltransferase	211.015	208.288	259.635	203.632	274.846	248.496	203.724	203.035	274.846	248.496	203.724	203.035	197.371	167.023	223.676	211.342	243.532	229.001	0.189299	0.0184544
4192	Type IV fimbrial assembly protein PilC	6.44901	6.94356	8.24398	10.5969	7.16863	8.38765	6.48801	7.20756	7.16863	8.38765	6.48801	7.20756	6.39922	5.27238	10.1318	8.81393	8.58634	9.38028	0.189776	0.000401207
1283	Alanyl-tRNA synthetase	575.813	548.989	563.774	582.787	633.734	768.48	583.487	556.284	633.734	768.48	583.487	556.284	652.174	514.597	584.179	551.504	689.538	678.805	0.190237	0.00653402
4578	Adenylosuccinate synthetase	839.637	861.293	980.48	824.213	960.533	909.337	656.535	656.08	960.533	909.337	656.535	656.08	730.223	705.331	999.907	939.486	814.778	833.69	0.190324	0.0312734
1859	Transcriptional regulator YeiE LysR family	58.9583	51.9389	83.4652	74.6426	69.5067	74.8955	54.4689	45.0353	69.5067	74.8955	54.4689	45.0353	54.3425	43.1948	60.5917	56.1242	50.3916	61.2946	0.19152	0.000376537
164	Lipopolysaccharide core heptosyltransferase I	163.686	134.124	160.134	170.959	177.673	176.581	102.82	94.2255	177.673	176.581	102.82	94.2255	129.957	94.1888	100.245	116.95	116.312	109.09	0.193065	0.0682398
473	Uncharacterized protein YhfK	47.074	50.672	44.2676	49.8427	47.4115	66.2733	34.2057	38.5249	47.4115	66.2733	34.2057	38.5249	48.5333	53.2228	34.782	32.7142	45.7116	47.5239	0.194575	0.0404514
4383	Uxu operon transcriptional regulator	23.3359	25.0532	26.4275	35.6377	28.7595	28.4971	50.4204	51.8492	28.7595	28.4971	50.4204	51.8492	28.8004	34.0187	65.845	63.4076	56.0133	61.2187	0.194976	0.00140549
5073	Guanosine-5'-triphosphate3'-diphosphate pyrophosphatase @ Exopolyphosphatase	220.28	186.897	265.608	239.063	288.529	271.657	198.231	173.272	288.529	271.657	198.231	173.272	182.883	137.099	196.67	198.742	197.996	188.152	0.19614	0.0427256
3861	DJ-1/YajL/PfpI superfamily includes chaperone protein YajL (former ThiJ) parkinsonism-associated protein DJ-1 peptidases PfpI Hsp31	87.4804	89.1779	101.268	110.69	94.5361	121.658	90.9659	94.6691	94.5361	121.658	90.9659	94.6691	89.8216	76.4663	112.75	108.979	104.005	97.028	0.196841	0.00840927
2962	Phosphoenolpyruvate-dihydroxyacetone phosphotransferase dihydroxyacetone binding subunit DhaK	65.0815	66.3873	34.275	48.6212	61.802	83.7039	49.8827	65.8612	61.802	83.7039	49.8827	65.8612	87.4427	103.444	59.8414	84.2934	91.6917	114.341	0.197863	0.041636
4199	Secretion monitor SecM	142.881	145.803	129.16	157.384	152.397	152.116	114.087	129.825	152.397	152.116	114.087	129.825	230.31	217.228	139.179	136.635	155.381	160.286	0.199648	0.0805627
2773	Uncharacterized SAM-binding protein YdcF	76.9551	82.1232	67.5819	77.9008	79.5975	81.9766	60.817	78.9921	79.5975	81.9766	60.817	78.9921	56.4113	57.7213	63.7927	72.5409	102.62	99.0471	0.199981	0.0592979
5057	Probable transport protein YifK	25.1451	25.542	27.1809	21.4345	35.7373	33.9864	25.147	19.5709	35.7373	33.9864	25.147	19.5709	41.3433	29.7155	19.6174	17.8359	28.0786	26.0868	0.202163	0.0584853
804	Ni/Fe-hydrogenase 2 b-type cytochrome subunit HybB	44.3142	64.9028	35.5749	33.2283	56.7659	59.0916	52.6182	45.7158	56.7659	59.0916	52.6182	45.7158	40.7667	31.7474	38.6823	34.1747	66.2637	56.1577	0.205844	0.000723338
1222	2-C-methyl-D-erythritol 4-phosphate cytidylyltransferase	156.258	157.135	143.361	156.964	171.571	216.371	193.433	168.094	171.571	216.371	193.433	168.094	116.465	109.925	191.019	167.452	226.718	215.234	0.206998	0.0105529
1052	Single-stranded-DNA-specific exonuclease RecJ	85.4282	82.352	91.1536	90.7801	99.8079	116.148	115.44	93.3521	99.8079	116.148	115.44	93.3521	99.061	88.0767	109.029	103.568	138.311	112.923	0.210625	0.0236769
3399	Ribosomal protein S12p Asp88 (E. coli) methylthiotransferase	72.9522	59.2451	78.2207	63.0809	84.2697	82.1379	54.092	58.144	84.2697	82.1379	54.092	58.144	68.0521	48.2422	61.8183	57.2081	67.4757	68.5589	0.211031	0.0652143
1225	5'-nucleotidase SurE @ Exopolyphosphatase	165.446	160.451	159.345	180.016	193.944	212.07	141.458	140.314	193.944	212.07	141.458	140.314	136.343	138.163	148.529	146.305	174.886	177.33	0.213715	0.0184544
3433	23S rRNA (adenine(1618)-N(6))-methyltransferase	31.4495	25.37	30.5353	27.5844	37.6095	34.6787	25.3317	25.9117	37.6095	34.6787	25.3317	25.9117	43.0389	35.6962	25.8632	24.7064	26.9153	32.6686	0.214341	0.0582258
3828	Uncharacterized lipoprotein YbaY	184.688	120.788	249.524	179.48	182.92	139.992	209.958	209.089	182.92	139.992	209.958	209.089	138.322	118.776	300.254	270.379	368.407	291.989	0.21468	0.0108585
296	Putative magnesium transporter YhiD	329.676	329.746	522.276	467.104	489.213	405.202	320.773	268.518	489.213	405.202	320.773	268.518	229.181	181.909	395.424	362.59	314.584	330.05	0.214694	0.0443939
2964	Phosphoenolpyruvate-dihydroxyacetone phosphotransferase subunit DhaM%3B DHA-specific IIA component / DHA-specific phosphocarrier protein HPr / DHA-specific EI component	101.231	72.1811	82.5586	73.9986	112.614	109.057	108.586	113.002	112.614	109.057	108.586	113.002	156.527	118.127	101.941	136.593	157.326	179.294	0.217634	0.0457415
570	AaeAB efflux system for hydroxylated aromatic carboxylic acids membrane fusion component AaeA	9.09485	8.26017	10.9988	8.70951	10.8232	11.141	8.65404	7.59794	10.8232	11.141	8.65404	7.59794	9.25557	6.79815	11.9871	12.5335	10.7593	11.848	0.218806	0.0578073
2157	DNA-cytosine methyltransferase	63.0881	57.5697	65.0859	64.0165	68.8255	81.257	84.1657	75.3895	68.8255	81.257	84.1657	75.3895	78.2635	62.3716	89.5762	88.1301	100.116	97.9039	0.222021	0.00497881
1377	2-keto-3-deoxy-D-arabino-heptulosonate-7-phosphate synthase I alpha	37.2379	35.6542	36.5258	36.3702	43.0825	46.2076	68.416	60.5551	43.0825	46.2076	68.416	60.5551	43.0025	33.741	74.2858	64.1535	86.8694	76.2275	0.223805	0.0607803
1291	Multidrug efflux system EmrAB-OMF membrane fusion component EmrA	50.2764	48.0677	46.5603	71.8173	53.7259	69.0767	53.3641	64.1413	53.7259	69.0767	53.3641	64.1413	60.7318	48.3213	64.4039	70.7457	67.6557	70.2026	0.224852	0.0518596
1797	Phosphotransferase RcsD	114.623	97.5258	126.252	119.607	130.54	122.087	77.1526	76.4048	130.54	122.087	77.1526	76.4048	97.3443	79.5691	88.1907	87.8808	102.296	101.987	0.225494	0.000149317
2553	Tyrosyl-tRNA synthetase	573.876	496.156	689.094	514.104	794.43	694.96	430.519	397.143	794.43	694.96	430.519	397.143	951.146	701.622	423.512	412.816	540.801	493.103	0.225855	0.052788
2361	23S rRNA (guanine(745)-N(1))-methyltransferase	24.0946	24.2466	25.7631	22.8252	31.6672	30.2979	28.6585	24.5192	31.6672	30.2979	28.6585	24.5192	39.8343	30.343	31.5833	22.8893	29.8153	30.5639	0.226159	0.0697844
726	Evolved beta-D-galactosidase transcriptional repressor	30.6133	31.025	36.3956	33.9794	39.326	37.8743	20.4454	25.1847	39.326	37.8743	20.4454	25.1847	24.967	23.9173	27.0193	32.6346	22.2514	30.4837	0.227048	0.0505497
4037	Cytosol nonspecific dipeptidase	520.803	507.917	511.53	674.378	565.248	684.764	447.183	519.517	565.248	684.764	447.183	519.517	507.249	431.048	576.593	633.072	597.153	589.401	0.228808	0.0209637
3809	Chaperone protein HtpG	515.659	478.964	655.658	854.584	662.037	548.293	417.598	531.49	662.037	548.293	417.598	531.49	796.157	632.087	543.331	684.903	627.133	591.798	0.228949	0.0564849
5070	Transcription termination factor Rho	505.859	539.984	507.245	702.399	581.3	753.134	597.182	679.223	581.3	753.134	597.182	679.223	579.681	564.754	800.821	828.537	721.532	772.038	0.229844	0.0380933
2560	Electron transport complex protein RnfG	54.657	53.9644	71.5333	58.2236	66.1119	74.9556	33.8051	29.8118	66.1119	74.9556	33.8051	29.8118	30.3985	24.7278	42.0583	33.8559	37.4838	36.3429	0.229857	0.0279973
3655	Leucyl-tRNA synthetase	366.714	355.746	379.207	420.445	411.973	427.255	313.503	338.46	411.973	427.255	313.503	338.46	351.527	301.418	368.826	398.836	429.75	423.371	0.230361	0.000834975
3569	Cytochrome d ubiquinol oxidase subunit II	740.939	668.222	843.919	678.505	871.05	827.652	989.623	749.436	871.05	827.652	989.623	749.436	771.295	537.268	1146.95	944.079	1177.27	960.422	0.230563	0.08721
2530	LysR-family transcriptional regulator YdhB	27.2845	25.9529	29.8222	26.9675	29.6255	27.7167	24.3755	22.4799	29.6255	27.7167	24.3755	22.4799	18.0089	17.8004	33.3055	25.5865	30.4066	28.4475	0.230645	0.075037
2372	Para-aminobenzoate synthase aminase component	52.1554	43.5514	50.7688	60.2094	64.2917	58.821	53.3539	60.4784	64.2917	58.821	53.3539	60.4784	48.707	45.7416	71.0018	74.7804	70.2319	74.1866	0.230802	0.0151944
4531	Outer membrane component of TAM transport system	62.1137	72.6315	66.8857	81.7731	72.5605	93.9538	74.1533	69.3637	72.5605	93.9538	74.1533	69.3637	54.5106	56.0947	76.6638	74.6361	86.5437	81.6459	0.232787	0.0956129
1692	Dihydrofolate synthase @ Folylpolyglutamate synthase	83.4412	91.1353	84.9362	98.4309	104.493	138.49	116.013	100.736	104.493	138.49	116.013	100.736	88.4112	64.2857	100.587	89.046	128.173	113.151	0.233547	0.0235279
416	Competence protein F homolog phosphoribosyltransferase domain%3B protein YhgH required for utilization of DNA as sole source of carbon and energy	81.8776	70.874	90.7212	73.8963	87.0705	94.5163	35.0197	35.9737	87.0705	94.5163	35.0197	35.9737	151.793	110.421	47.2901	40.0386	46.155	49.7458	0.233652	0.0784327
4208	UDP-N-acetylmuramoyl-L-alanine--D-glutamate ligase	214.507	201.073	255.301	191.47	267.913	262.073	280.38	229.094	267.913	262.073	280.38	229.094	258.21	185.575	287.914	244.52	311.736	277.159	0.234042	0.048891
1152	Glycine cleavage system transcriptional activator GcvA	84.9738	75.9354	93.7044	87.0564	96.4309	90.9159	65.5993	64.3295	96.4309	90.9159	65.5993	64.3295	57.6076	51.592	77.8396	68.3776	87.0052	84.1657	0.234658	0.000260933
1863	GTP cyclohydrolase I type 1	247.697	228.984	223.91	294.913	251.423	305.596	172.487	228.038	251.423	305.596	172.487	228.038	132.082	157.182	259.671	266.268	225.294	261.535	0.236328	0.0832691
4034	Curlin genes transcriptional activator	234.904	155.718	376.567	193.33	298.5	252.769	203.362	148.505	298.5	252.769	203.362	148.505	133.05	116.257	230.563	209.953	217.14	175.443	0.237542	0.09789
1035	UPF0149 exported protein YgfB	293.109	239.158	280.601	297.815	329.459	333.393	270.186	290.703	329.459	333.393	270.186	290.703	238.515	201.65	350.695	350.665	370.62	365.231	0.238895	0.018087
2856	Peptide ABC transporter ATP-binding protein SapD	74.5884	67.6965	88.4997	77.7785	82.9125	93.1894	84.0217	68.9106	82.9125	93.1894	84.0217	68.9106	81.0308	57.3604	85.1117	92.9892	101.971	92.5936	0.239817	0.0234741
2240	Arginyl-tRNA synthetase	250.482	219.414	269.41	250.07	293.855	307.799	205.813	181.738	293.855	307.799	205.813	181.738	194.454	150.139	201.643	190.015	264.623	233.782	0.241849	0.00822141
746	Arylsulfatase	239.027	229.949	179.887	209.005	223.736	245.851	153.423	153.021	223.736	245.851	153.423	153.021	158.029	156.363	152.704	139.326	241.068	235.487	0.242292	0.00109375
803	Hydrogenase-2 operon protein HybA	95.798	102.666	75.0819	68.5076	119.785	109.476	66.5352	73.7219	119.785	109.476	66.5352	73.7219	61.2443	56.8636	57.3348	58.8706	86.0818	87.4399	0.242657	2.21943e-06
2873	Lipopolysaccharide assembly protein LapB	98.9456	97.8269	115.846	129.698	128.076	125.376	83.215	76.2617	128.076	125.376	83.215	76.2617	88.1682	84.6332	96.8486	95.3895	99.725	99.9915	0.243769	0.000105287
3337	Outer membrane lipoprotein carrier protein LolA	177.276	178.735	198.737	246.43	186.438	210.775	158.318	178.151	186.438	210.775	158.318	178.151	137.055	126.207	183.073	201.767	212.164	224.369	0.247163	0.0333537
4791	Uncharacterized lipoprotein YjbH	4.68237	4.67096	6.0431	7.03907	5.44815	6.93963	12.6099	8.66075	5.44815	6.93963	12.6099	8.66075	9.09791	6.52686	13.2854	11.6151	14.9508	10.9272	0.247694	0.0450471
2313	Dihydroneopterin triphosphate pyrophosphohydrolase type 2	241.078	237.854	259.51	288.462	306.453	340.776	277.584	229.059	306.453	340.776	277.584	229.059	297.561	216.168	271.95	249.248	341.032	271.387	0.247886	0.026767
4038	Peptide chain release factor homolog	20.4992	20.2117	23.6291	29.1534	19.4158	26.8779	7.63519	7.47904	19.4158	26.8779	7.63519	7.47904	9.49524	9.76616	14.7239	11.6022	9.80212	13.0664	0.251759	0.032731
4613	UPF0716 protein FxsA	70.776	80.3664	138.176	120.656	114.503	93.0127	84.3533	68.5343	114.503	93.0127	84.3533	68.5343	59.3632	75.4955	98.8401	70.6242	95.1594	81.8345	0.252533	0.0395969
526	Transcriptional regulator ZntR MerR family	152.523	116.599	194.975	153.213	187.904	148.426	88.4499	84.4406	187.904	148.426	88.4499	84.4406	143.626	101.676	103.284	102.547	101.429	108.39	0.256308	0.0146415
4129	Methionine aminopeptidase	267.144	242.976	280.078	286.292	274.25	342.308	187.637	234.859	274.25	342.308	187.637	234.859	261.114	246.17	254.991	260.725	261.871	309.305	0.258672	0.0120252
598	Uncharacterized protein YrbL	1050.39	953.258	1200.74	1189.15	1151.85	996.161	1098.57	1279.45	1151.85	996.161	1098.57	1279.45	806.364	1102.47	1693.39	1692.96	1535.17	1679.01	0.259983	0.00332222
805	Ni/Fe-hydrogenase 2 large subunit HybC	114.143	120.451	83.5836	103.119	120.381	127.715	86.3966	89.1508	120.381	127.715	86.3966	89.1508	76.6841	76.8444	84.066	82.4571	114.236	116.533	0.260077	0.00221817
2853	Peptide ABC transporter substrate-binding protein SapA	76.0951	71.073	80.7273	91.6913	85.8584	101.719	82.0191	86.1325	85.8584	101.719	82.0191	86.1325	76.4696	62.2876	99.029	102.42	105.131	107.128	0.26025	0.000707716
4205	UDP-N-acetylmuramate--L-alanine ligase	196.615	181.67	213.661	192.386	244.196	232.433	225.104	200.327	244.196	232.433	225.104	200.327	201.323	160.863	226.59	217.933	251.985	236.458	0.261154	6.02379e-05
2343	FIG00923183: possible exported protein YebY	153.122	149.599	157.478	129.7	180.607	205.045	153.457	142.353	180.607	205.045	153.457	142.353	105.697	97.8537	151.955	141.73	183.344	162.621	0.261581	0.0243854
3024	tRNA-specific 2-thiouridylase MnmA	217.914	182.445	216.694	210.215	254.35	256.916	185.688	199.89	254.35	256.916	185.688	199.89	247.629	184.78	232.791	219.644	252.593	239.137	0.262923	0.000301534
[truncated: 438 more rows]

## Sheet: C
Table S4C. Differentially expressed genes of POR in response to butyrate. X_1 (steady state); X_2 and X_3 refer to sampling points R2 and R3, respectively. Roman numbers (I, II) refer to replicates.
[truncated: 1,904 more rows]

[truncated: 3 more sheets: D, E, F]
